# Supplementary material for: Synchronized LFP rhythmicity in the social brain reflects the context of social encounters
Source: Commun Biol. 2024 Jan 2;7:2. doi: 10.1038/s42003-023-05728-8 (PMC10761981; doi:10.1038/s42003-023-05728-8)
Supplement: Supplementary file 4 — Supplementary Data 1 [file 42003_2023_5728_MOESM4_ESM.xlsx]

## Sheet: Figure 1
Figure 1 c)	Investigation time_SP			Figure 1 d) Investigation with Social_1min bins						Figure 1 d) Investigation with Object_1min bins						Figure 1 g)	Investigation time_EsP			Figure 1 h) Investigation with Isolated_1min bins						Figure 1 h) Investigation with Grouped_1min bins						Figure 1 k)	Investigation time_SxP			Figure 1 l) Investigation with Female_1min bins						Figure 1 l) Investigation with Male_1min bins						Figure 1 m)	Total investigation time
	Social	Object		1 min	2 min	3 min	4 min	5 min		1 min	2 min	3 min	4 min	5 min			Isolated	Grouped		1 min	2 min	3 min	4 min	5 min		1 min	2 min	3 min	4 min	5 min			Female	Male		1 min	2 min	3 min	4 min	5 min		1 min	2 min	3 min	4 min	5 min		SP	EsP
	100.933	33.1667		26.3	23.5667	15.4667	21.2667	14.3333		3.76667	5.16666	9.33333	2.76666	12.1333			134.4	31.7667		30.3333	31.6333	34.1667	24.4	13.8		9.99999	4.40001	2.13333	8.93332	14.2333			162.967	66.5		17.8667	44.8333	32.8667	44.7333	22.6667		31.5667	2.46667	16.4667	3.56667	14.9		134.1	166.167
	111.867	58		18.0333	26.5333	34.6	16.7667	15.9		16.2667	4.86666	10.0667	11.5333	15.2667			71.2667	70		10.4667	8	5.26667	26.7	20.8333		12.2667	22.7667	17.3667	13.6667	17.6			150.833	25.9333		34.8333	31.2333	26.9667	28.5667	29.2333		2.3	2.29999	10.3667	3.93332	8.26667		169.867	141.267
	148.1	27.9333		32.4667	37.7333	22.6667	30.3	24.8667		1.03333	6.63334	15.3	0	4.96666			60.6667	85.5667		5.99999	10.5667	7.4	28.6667	8.03333		21.0333	20	18.1	9.16667	25.4333			70.8	100.133		20.9667	15.8	16.3667	7.66666	10		4.83333	25.5	43.5	29.4	21.6		176.033	146.233
	102.1	18.7		38.7667	23.6667	13.2667	11.1333	15.2667		0.76666	4.89999	2.93333	9.5	0.53333			123.133	81.3333		29.6	28.6667	3.29999	48.7667	12.8		13.9667	21.0333	29.7667	0.033333	16.5667			109.7	73.6333		18.6	13.6	35.4333	19.8	22.2		18.8	12.7667	16.1333	22.9333	15.7667		120.8	204.467
	141.933	23		26.3333	37.7333	23.2667	21.2333	33.3		2.86667	0	7.36667	7.39999	5.36667			175.067	55.8		34.8	44.9667	29.4667	54.9667	10.8		6.46666	2.36667	10.8333	1.36667	36.1333			160.467	62.5667		18.1	37.5333	35.5	25.0667	44.2667		26.0667	10.6	18.7	17.7333	0		164.933	230.867
	31.7667	8.5		13.7334	6.63334	5.8	3.59999	2		2.49999	0.76667	0.3	0	4.93333			93.8667	95.1667		25.5	17.4333	19.5667	11.7	19.6		9.76666	29.7	4.66667	36.7667	50.0333			163.133	24.7667		39.2667	43.0667	31.7	28.7334	20.3667		1.9	2.63334	5.96667	6.89999	10		40.2667	189.033
	150.967	29.9		37.7	41.6667	26.3667	29.1333	16.1		1.8	1.03333	7.66667	8.43333	10.9667			110.767	54.4333		20.5667	25.0333	16.2	31.3667	17.6		11.8333	8.66666	14.2	9.63335	19.6667			100.233	54.1		39.6	6.66666	18.5333	29.5667	5.8		4.76666	22.5667	32.7	8.06667	8.56668		180.867	165.2
	148.3	49.2		38.4	43.3	29.8333	11.3667	25.4		7.13333	5.93333	13.0667	10.6333	12.4333			212.933	15.2333		31.3	57.2333	48.7667	25.5667	50		6.26666	0	0.133333	8.83333	8.83333			138.867	58.5667		36.9	32.1	32.3	9.4	28.1		6.16668	5.39999	9.99998	27.4333	14.9666		197.5	228.167
	101.633	11.6667		32.6667	25.6334	16.9667	15.1667	11.2		0	0.433337	0.63333	0.099999	10.4334			141.067	40.5667		23.2	22.7667	32.3	36.4667	26.2667		14.0333	12.6333	4.06666	6.1	9.83335			111	39.6667		33.8333	12.4333	34.1667	8.2	22.3667		6.23333	8.46666	14.4667	11.9333	6.96666		113.3	181.633
	120.133	25.1667		20.4	32.0333	20.8667	21.4667	25.3		4.69999	2.53333	3.20001	13.6333	1.1			46.1667	123.6		21.1333	4.86666	8.36667	7.46667	4.33334		15.6667	27.8667	26.1333	26.8667	53.3333			133.533	25.9333		30.4333	33.0667	19.0333	24.3667	26.6333		0	6.2	12.5	1.1	12.2667		145.3	169.767
	83.1333	49		18.2	23.6	15.7333	15.8333	9.76667		10.9	13.1667	11.3667	1.93333	11.6333			53.6	77.6667		18.2667	12.9333	0.8	14.7333	6.86668		14.0334	14.8333	23.8667	18.1334	24.9334			54.1	10.5333		12.8667	13.1667	16.5667	6.06668	5.43334		1.33333	0.966663	4.4	2.16666	2.63333		132.133	131.267
	34.7333	12.3		20.1667	6.56666	1.9	2.46667	3.63334		12.1333	0	0.066667	0.1	0			11	121.7		0.566663	1.9	0.566663	2.66667	5.3		25	29.2667	22.7333	23.8	44.7			76.5667	18.8333		14.5	36.8333	12.1667	4.2	8.86667		2.16667	0	8.7	3.4	4.56667		47.0333	132.7
	132.333	9.5		18.3667	37.4667	30.8334	28.3333	17.2667		0.2	0	0	4.26667	5.03333			150.767	22		35.3666	26.7	22.5333	38.7	27.4667		8.46667	9.5	0.466667	1.89999	3.56666			52.3333	65.1333		5.89998	17.6667	13.6	7.60001	7.50002		10.6	11.7333	25.1	19.1	9.89999		141.833	172.767
	24.3333	23.1333		5	10.6333	7.73333	0.966663	0		5.7	17.3333	0.1	0	0			92.5667	49		6.26667	10.3333	41.3	11.5667	23.1		17.6667	13.8667	1.6	9.9	15.7			119.633	30.8333		0	25.5	23.7333	37.3	33.0667		20.6333	5.66667	7.56667	1.13334	1.46668		47.4666	141.567
	65.4333	23.6333		17.4333	3.83333	14.2667	23.3	6.53332		3.9	7.99999	7.3	0.73333	3.7			59.5667	45.8333		25.4667	10.5667	9.20001	0.8	13.4667		5.49999	5.43334	16.7	17.1667	18.2			92.1	57		17.7333	18.4333	20.3333	28.8	6.79999		6.3	16.0333	17.2333	2.13333	30.3333		89.0666	105.4
	72.1	72.4333		21	9.16667	22.3333	10.2	9.40001		13.8667	19.3	12.0667	9.29999	17.9			34.2667	45.9		2.4	8.26667	8.70001	8.96666	5.93332		18.4333	4.66667	9.03334	2.9	13.7667			96.8667	25.8667		10.0667	18.4667	7	35.6	25.6667		0	0	23.0667	0.6	2.2		144.533	80.1667
	65.0667	60.4		8.36667	15.9	5.9	6.1	28.8		12.9333	9.8	22.8667	14.8	0			163.7	26.8667		14	11.2	60	28.1333	50.3667		10.6667	16.2	0	0	0			94.6	28.5333		26.6667	24.7	13.5333	13.3	16.4		5.93334	6.36667	8.16669	11.3333	3.1		125.467	190.567
	169.267	17.6667		45.5333	38.7667	26.5	33.7333	24.6667		0	2.26667	5.56667	6.70001	3.13333			214.8	25.5667		32.5	45.4333	46.3333	52.4667	38.0667		1	4.3	3.86667	1.36667	16.3333			137.4	9.1667		34.7	25.2667	33.8	12	31.6333		1.43333	4.3	4.3	2.16667	1.26667		186.933	240.367
	126.667	16.1		37.8333	35.3333	17.7333	17.0666	18.7		0.2	2.06666	1.3	3.1	9.36667			176.1	27.9		32.4	36.5333	44.2333	25.4	37.5333		8.99999	6.56667	0.43333	10.4667	11.2667			76.6667	87.3333		16.3	29.0333	24	4.06667	3.26667		21.2	10.4667	12.8333	23.9667	29.1667		142.767	204
	154.3	37.9333		43.3333	35.9333	8.06667	36.6333	30.2667		2.53333	8.66667	18.4333	1.4	6.9			63.8	9.5667		23.4	10	17.4667	3.2	9.73332		2.13332	0.2	0.7	2.23334	6.53335			26.3667	100		3.89999	3.59999	12.1667	2.13334	4.56666		5.46667	17.1333	38.1	29.4	25.9667		192.233	73.3667
	75.6	24		24.2	30.0667	4.59999	13.7	3.03333		3.13333	0.76667	11.4667	2.03334	6.6			44.3333	79.9333		10.8667	14.8	11.4	0.1	7.16666		27.6667	8.13333	10.4333	25.3333	33.7			46.8	5.3		14.4	14.4667	15.8333	1.2	0.9		1.29999	0.1	0.1	0.900003	2.93332		99.6	124.267
	87.6333	21.3		32.2	18.7667	19.5667	7.93333	9.09999		2.53334	1.3	12.2333	0.033333	5.19998			64.6	83.6		20	17.6667	3.36667	16.3667	7.13333		16.6	15.2333	19.2333	19.4	32.2333			50.1667	51.2		9.09999	10.4667	8.9	9.93333	11.7667		14.9	7.7	10.7333	25.5667	0		108.933	148.2
	134.633	28.9667		39.3	36	19.4333	20.3333	19.5		0.033333	3.1	19.9	1.26667	4.66667			56.5667	7.0333		21.2333	5.43333	0.26667	15.8667	13.7		1.46666	1.4	2.16666	0	1.99999			144.967	52.9		27.0333	12.0667	26.9334	30.5667	48.3		6.40001	25.2333	33.5	12	0		163.6	63.6
	178.033	7.5		43.0667	47.6333	33.9333	16.9667	36.4333		2.33333	0	1.06667	4.09998	0			5.6667	60		3.10001	2.56666	0	0	0		10.7333	8.8	14.0333	18.8333	25.4333			84.2333	25.0333		20.7333	17.2667	12.6667	9.16666	24.4		3.99999	6.86668	11.3	9.73334	0		185.533	65.6667
	145.167	1.1667		32.0333	36.0333	16.0667	17.6333	43.3667		0	0	0.066667	0	1.1			71.2	27.1333		10.3333	6.2	24.6333	24.6667	5.36667		12.6333	0.9	0	9.73334	12.6			77.8667	23.9667		16.5	17.9667	16.1333	13.6333	13.5667		2.33333	4.73334	15.6	0.333327	4.69999		146.333	98.3333
	102.267	37.4667		23.9666	25.9667	21.9667	10.3333	20.0333		5.73333	6.4	6.40001	11.0666	7.8			30.5333	42.4333		11.2333	3	3.46666	3.4	9.4		9.16667	8.43333	11.6333	7.33332	13.0333			131.467	13.9667		26.1333	25.1333	36.2333	9.5	34.4		1.06666	4.66666	4.66666	5.7	2.53333		139.733	72.9666
	52.9667	26.8333		22	5.76666	11.5	3.03333	10.6667		2.66667	4.3	5.9	13.3667	0.53333			35.7667	45.8		5.83332	12.2667	2.06667	12.6667	2.93334		6.9	9.86667	17.4	7.16667	11.6333																		79.8	81.5667
	14.3	167.667		0	0.23333	1.76667	2.8	9.49999		45.1	32.1	33.8	33.1	23.5			6.3	50.7		0	3.53334	1.03333	1.53333	0.199996		5.16668	5.6	20.9667	7.03333	18.9667																		181.967	57
	117.267	28.4		25.3667	19.5667	22.1667	22.3667	27.8		0.56667	7.53334	8.83333	9.56667	1.9																																		145.667
	57.1667	8.8667		10.7667	11.1	13.9333	7.43333	13.9333		4.36667	0.83333	0	0.166667	3.5																																		66.0334
	39.5667	2.7333		12.4	3.2	20.6333	0.66667	2.66667		1.33334	0	0	0.73333	0.66667																																		42.3
	50.0333	24.9667		17.0667	9.23334	20.5667	0.266666	2.9		3.60001	4.9	0	3.4	13.0667																																		75
	129.267	22.3667		39.3333	34.7333	25.4	15.7	14.1		1.73334	2.8	3.76666	2.46667	11.5333																																		151.633
[truncated: 10 more columns]

## Sheet: Figure 2
Figure 2 c)	θ Power_Baseline				Figure 2 d)	γ Power_Baseline				Figure 2 e)	Δ θ Power				Figure 2 f)	Δ γ Power				Figure 2 g)	Avg_Δθ Power			Figure 2 h)	Avg_Δ γ Power			Figure 2 i)	Δ θ Power	_each area																		Figure 2 j)	Δ γ Power
	SP	EsP	SxP			SP	EsP	SxP			SP	EsP	SxP			SP	EsP	SxP		Mouse number	Session 1	Session 2		Mouse number	Session 1	Session 2			vDG	vCA1	AhiAL	BLA	BMP	CeA	EA	MeAD	DMD	PVN	PLH	AcbSh	AcbC	VP	LS	Pir	IL	PrL			vDG
MeAD	25.822	26.9766	29.3846		MeAD	25.822	26.9766	29.3846		MeAD	2.65655	1.14259	1.25166		MeAD	1.17194	0.253786	0.553048		28	1.88213	0.435588		28	1.24474	0.37775		SP				1.9004		1.7808	1.4193		1.7274			2.599	1.9901	1.815		1.825				SP
AhiAL	26.7482	28.1287	32.7501		AhiAL	26.7482	28.1287	32.7501		AhiAL	2.29449	1.27439	0.267		AhiAL	1.87353	1.09965	0.718554		29	0.251567	-0.61648		29	0.312883	-0.02017						0.8722		0.1692	0.137		0.3288			0.642	0.3395	0.5278		0.4682
BLA	24.2438	25.1338	24.9027		BLA	24.2438	25.1338	24.9027		BLA	1.90983	0.855873	0.2819		BLA	0.845341	0.311167	0.11614		32	5.81705	6.27548		32	3.19152	3.46436						2.4433		1.5469	1.2484		0.7369			2.7159	1.836	1.3919		0.2764
Pir	25.4574	23.4914	23.8359		Pir	25.4574	23.4914	23.8359		Pir	1.73646	2.15099	1.87022		Pir	0.727319	1.00004	0.65698		33	4.14703	1.05894		33	1.03479	0.427822					0.1474					0.0686	0.5034	0.1543	0.1293	0.5064
BMP	24.0742	24.0647	25.6335		BMP	24.0742	24.0647	25.6335		BMP	1.56631	2.5422	2.9423		BMP	0.267886	0.52964	0.69118		34	4.02428	-0.14493		34	1.36343	-1.55198					-0.63					-0.5795	-0.8142	-0.6408	-0.6259	-0.4085
CeA	23.9585	22.8269	22.6062		CeA	23.9585	22.8269	22.6062		CeA	2.52103	1.4903	1.29143		CeA	0.837843	0.42515	0.194367		35	3.90794	2.44665		35	1.40182	2.16791					0.2791					0.9525	0.3926	0.7098	0.2906	0.3383
EA	23.441	21.3905	22.6773		EA	23.441	21.3905	22.6773		EA	2.20908	2.46557	2.3182		EA	0.736431	0.544192	0.472482		37	2.12542	1.54471		37	0.878717	0.335058			5.9211		10.0106			4.7299		5.1055	5.758	5.4552					4.4652		5.0909				2.1437
AcbSh	23.2012	24.5744	26.8408		AcbSh	23.2012	24.5744	26.8408		AcbSh	1.63745	0.962991	-0.15555		AcbSh	0.491921	0.018118	-0.44793		38	3.49394	2.32965		38	0.841629	0.186064			6.1802		6.3783			6.172		6.6784	6.5347	6.7809					6.7809		4.6984				4.2447
AcbC	23.3744	23.7736	25.5883		AcbC	23.3744	23.7736	25.5883		AcbC	1.94045	1.90115	0.990371		AcbC	0.331447	0.33948	0.066171		39	1.76103	4.31129		39	0.572092	0.312033								3.866	3.9062	4.064	4.1671	4.2986	4.9834			4.3787	3.8146	3.8447
vDG	20.9815	20.528	22.5895		vDG	20.9815	20.528	22.5895		vDG	1.9202	2.2299	1.79797		vDG	0.774883	1.41645	1.55069		40	-0.23172	3.31991		40	-0.50991	0.92493								0.8604	0.8284	1.2844	1.258	1.5718	1.1271			1.1932	0.0999	1.3073
vCA1	28.014	27.3224	27.8423		vCA1	28.014	27.3224	27.8423		vCA1	1.83466	0.83184	0.64811		vCA1	0.635018	0.30262	0.19041		41	2.07004	0.191542		41	1.18477	-0.09692			5.0269								3.2089		4.0534						3.8079				3.624
PLH	22.0375	24.6455	24.798		PLH	22.0375	24.6455	24.798		PLH	1.78469	1.03538	0.569771		PLH	0.57131	0.482073	0.204386		42	5.47236	-0.13413		42	3.18453	1.01976			-1.7989								-0.0055		0.8223						0.4024				-2.581
VP	24.4409	21.7742	22.388		VP	24.4409	21.7742	22.388		VP	2.45495	1.39611	1.19811		VP	0.684853	0.0703	-0.2646		43	0.623813	0.394325		43	1.82391	0.92705					1.6781	3.9172			4.081	5.0298		4.1015		4.1313		4.0603	4.3609	4.323	3.3963
DMD	23.4595	24.0693	24.3434		DMD	23.4595	24.0693	24.3434		DMD	2.13489	1.29045	0.942575		DMD	0.920315	0.563491	0.32475		44	6.48754	5.13968		44	1.28478	2.37334					1.2737	2.685			3.0093	2.8054		2.5112		1.8708		2.4921	2.8102	2.816	2.1928
LS	23.1212	24.5337	25.1776		LS	23.1212	24.5337	25.1776		LS	2.43982	1.48633	1.04286		LS	1.1422	0.644934	0.469094											-0.2118	0.7403	2.103	2.1283		2.6378		2.7892	1.9025		2.5928	2.9856		2.8932		2.2683	2.6758				-0.0395
PVN	22.9383	23.6398	24.1684		PVN	22.9383	23.6398	24.1684		PVN	2.40926	1.42491	1.27486		PVN	1.0257	0.805632	0.636154											-0.0034	0.8616	1.2185	1.2953		1.7549		1.9626	1.4663		1.8784	1.936		1.9517		1.6378	2.5768				-0.1764
IL	22.982	24.6347	25.0894		IL	22.982	24.6347	25.0894		IL	2.19439	1.70982	1.75289		IL	0.812483	0.424053	0.592263											-0.4314	1.0135	-0.2479	0.2451		-0.2392		-0.0593	0.0277		0.1373	-0.6318		-0.1811		-0.2147	-0.6065				-0.3928
PrL	26.9225	27.9708	31.125		PrL	26.9225	27.9708	31.125		PrL	2.95997	1.81186	1.02838		PrL	1.72024	0.580844	0.896365												2.6369			3.2919	3.4219	3.6218	2.8411	3.5373	3.7367	3.732	3.8653	3.6845	3.0807		4.201	3.5251	3.5369
																														1.178			1.9162	2.5006	2.5017	1.404	2.2753	2.4644	2.4935	2.5322	2.4044	1.9261		3.5373	2.5281	2.5398
																														0.1309			0.4177	0.4969	0.3198	0.1885	0.2553	0.5033	0.2394	0.3703	0.1864	0.1199		5.2622	0.299	0.4791
																													1.0235	1.5509	1.4888	1.714				1.5728	1.7658	2.004	2.3452	1.9771	2.0823		1.9856			1.6224			0.2821
																													3.0742	1.7757	3.8064	4.2122				3.6375	4.3309	4.4703	6.2275	5.5681	5.9275		4.4087			4.2965			-0.0589
																													-0.8201	0.3153	-1.0342	-0.6573				-0.9573	-0.2091	-0.6126	-0.2192	-0.3713	-0.2271		-0.3078			0.1124			-0.0891
																													-1.4117				0.0658		0.2839	0.0521		0.0182			-0.6861		-0.2299	0.1059	0.1474	-0.3653			-3.759
																													6.4938				3.1066		3.8083	3.0004		3.1948			2.2564		2.8908	3.0025	2.5247	2.7075			6.1008
																															0.7278		1.6386	1.6695		1.8123	6.4443	1.6876	1.7139	0.3676	0.3829		0.926	1.0161	2.6575	5.435
																															0.3644		0.5274	0.7546		0.8983	-3.7184	0.8433	0.9738	0.1172	0.2661		-0.0885	0.5624	0.8852	0.4401
																															7.9042	2.8907		9.3983		8.6115	3.4254	3.5458	4.5927				3.2618	3.0007	3.8201	9.7447
																															3.5381	-1.5066		-1.7318		3.5926	-1.4661	-1.2905	-1.7938				-1.1572	-1.7254	-1.1229	3.1882
																																0.2806		0.7028	0.674			1.1182			0.5491		0.9637	-0.487		1.1891
																																-0.2147		0.3286	0.4706			0.5803			0.6509		0.9433	-0.5621		0.9577
																														5.4651		5.5887		6.7235	6.8265	6.7709	8.1641	7.4939			6.0899	6.1844	5.6971			6.3588
																														4.5131		4.6728		5.3981		5.544	5.6445	5.5312			5.2549	4.9904	4.7312			5.1166
																													vDG	vCA1	AhiAL	BLA	BMP	CeA	EA	MeAD	DMD	PVN	PLH	AcbSh	AcbC	VP	LS	Pir	IL	PrL			vDG
																												ESP				2.5579		2.8037	2.6814		3.2439			3.4808	3.3166	2.9377		3.3418				ESP
																															-0.2625					-0.2054	-0.1827	-0.0827	-0.2536	-0.2264
																															-1.0614					-0.6812	-0.5209	-0.4559	-1.0644	-0.4274
																													1.9773		1.7564			1.4502		1.089	1.6809	1.3835					1.3444		1.5492				0.3579
																													0.5847		-0.2336			0.476		0.3797	0.5539	-0.2515					0.5881		0.6166				-0.001
																													1.7096		2.7109			1.2644		0.9796	1.1892	0.9024					1.1349		1.1889				-0.1267
																																		0.5823	0.9335	0.6345	1.0967	0.8871	1.1246			0.9142	0.3104	1.0323
																													0.8987								1.084		0.871						1.0659				1.3169
																													9.2202								4.7308		4.6818						5.5238				7.0372
																													-0.1233	-0.3185	-0.4677	1.0529		0.8949		1.0977	1.209		1.2434	0.9674		0.9831		3.2222	0.7744				-0.0608
																													0.1507	0.1979	2.3574	0.8576		2.4669		1.4431	1.4255		1.438	0.5902		1.4412		2.7688	1.1905				0.0249
																													-0.4417	1.078	1.4925	0.6959		1.3169		0.6733	0.6811		0.8595	-0.0384		0.3808		1.4633	0.5676				-0.1282
																														1.1661			1.762	3.8746	2.8644	1.2734	2.58	2.789	2.893	2.6662	2.401	2.1368		6.3981	3.0031	3.3072
																													4.4003	3.9491	5.3545	5.305				5.2662	5.3683	5.8668	6.5389	5.6799	6.1716		5.7524			5.1419			0.4101
																													-3.5584	-3.5198	-4.3876	-4.7297				-4.0133	-4.7717	-4.8164	-5.8767	-5.2715	-5.7274		-4.7069			-4.9149			0.0521
																													1.7622	1.8101	1.7368	1.7215				1.6038	1.7243	2.1044	2.7904	2.1954	2.7795		2.1984			2.4296			0.2749
																													5.6031				6.8384		8.7936	7.2542		8.7467			7.3961		8.5091	8.0436	8.235	7.603			5.7348
																													-1.9919				-1.9615		-2.826	-2.1622		-2.7209			-2.1271		-2.0332	-2.2324	-2.439	-2.454			-2.9535
																													11.0271				4.9725		7.7388	5.3405		6.4915			4.8504		5.9584	6.8085	5.7654	6.3953			7.8917
																															0.9709		1.0996	1.602		1.4033	3.3027	1.376	1.5775	0.9767	1.1114		0.9784	1.3109	-0.0823	1.4744
																															7.0918	-0.0781		-0.1052		-1.0447	-0.1398	0.0731	-0.2223				-0.1756	-0.2269	-0.2147	0.1515
																															0.783	-1.0726		-1.105		0.3621	-0.9677	-0.925	-1.0704				-0.9567	-1.2245	-1.0971	-0.0069
																																0.5023		1.6981	1.0426			1.2796			0.9425		1.2467	0.2075		1.162
																																0.9153		2.3077	2.2657			2.3893			2.3059		2.6877	0.3943		2.6042
																																1.4424		3.1182	1.7558			2.422			1.5052		2.0538	0.9574		2.0557
																														1.9065		1.896		2.5618	2.5456	2.5162	2.8865	2.4635			2.4483	2.0432	2.2477			2.4874
																														0.3493		0.1366		-0.0739	-0.0564	0.0303	0.093	-0.3572			-0.4156	-0.0749	-0.1159			-0.1167
																														1.6997		1.6351		1.6918	1.8479	1.8969	2.123	1.7826			1.5588	1.8029	1.2182			1.67
																													vDG	vCA1	AhiAL	BLA	BMP	CeA	EA	MeAD	DMD	PVN	PLH	AcbSh	AcbC	VP	LS	Pir	IL	PrL			vDG
																												SXP	2.1588		1.6634			1.6099		1.2437	1.6293	1.6103					1.547		1.6277			SXP	0.5542
																													1.6801		3.3257			1.5997		1.9219	1.6904	1.514					1.3337		1.5115				0.5565
																													-0.6952		-6.752			-0.1641		-0.1969	-0.3996	-0.628					-0.6227		-0.5991				-0.5411
																																		0.5321	0.8241	0.5057	0.6575	0.5363	0.9649			1.0608	0.5231	0.6154
																													0.1059								1.0959		0.8049						1.2307				-0.4414
																													2.8903								3.2241		3.4048						3.5919				3.1863
																													-0.5781	1.0023	1.2605	0.7168		0.9182		0.0788	0.6693		0.238	-0.1881		-0.105		1.6032	-0.0526				0.0198
																													0.2527	1.3339	3.4035	1.3894		3.044		1.8769	1.8578		1.9069	0.024		1.4123		3.3551	1.6981				0.3891
																													-1.1988	0.8288	2.1891	0.9579		2.0953		0.9333	1.2766		1.1419	0.4935		0.8976		2.2019	1.1402				0.091
																														1.3963			1.6283	1.8061	2.5792	1.5595	2.3145	2.0115	2.2042	1.878	1.6425	2.0014		2.8138	1.9602	1.9782
																													-0.7156	-0.4943	-0.8309	-0.8554				-0.7294	-0.8073	-0.8584	-0.9241	-0.9924	-0.9437		-0.7731			-0.9308			0.4857
																													-1.8587	-2.0553	-2.7829	-2.8105				-2.3575	-2.7154	-3.0996	-3.8205	-3.3215	-3.634		-2.7956			-2.6793			0.2608
																													-0.0449	0.4471	0.4367	0.0786				0.2804	-0.1718	0.331	0.268	0.1467	0.1513		0.3797			-0.1783			0.5705
																													22.2732				8.6327		10.5757	9.4898		11.7792			8.6555		10.9065	13.6619	9.7793	8.5382			15.9393
																													3.9513				3.6638		4.4102	3.8251		4.1423			3.4342		3.8527	3.8636	3.8842	3.7646			3.6013
																													-3.0494				0.0008		0.5012	0.0962		0.0361			-0.9997		-0.4955	-0.1205	-0.1041	-0.5955			-2.9624
																															0.8145		0.7859	1.6923		1.2868	0.6631	0.8825	2.0577	0.7154	0.7596		0.3227	1.4648	2.5003	-0.4113
																															-1.3707	-3.7835		-3.7994		-1.2581	-3.7229	-3.7108	-3.8238				-3.6533	-3.8722	-3.5554	-1.3845
																															1.185	1.8654		2.3222		1.126	2.0204	2.3373	2.209				1.8992	1.6428	2.1401	1.11
																															0.9291	1.4176		1.413		0.7516	1.4315	1.6637	1.3449				1.089	0.9464	1.2933	0.0602
																																0.5427		1.4504	-0.2217			0.3556			-0.3726		0.2781	-0.3677		0.4925
																																0.3914		1.8495	1.5148			1.609			1.4489		1.922	-0.0083		2.0391
																																0.2406		1.9368	-0.2432			0.494			-0.1182		0.3413	0.2531		0.5417
																														1.3112		1.342		1.6086	1.8568	2.0597	3.0656	2.3251			1.2309	1.3149	1.6849			1.6895
																														2.5317		2.5278		3.1485	3.3832	3.4173	4.1517	3.3256			2.6072	2.8415	2.8196			3.0863
																														0.1794		0.2077		0.1827	0.3199	0.374	0.9208	0.1154			0.0033	0.1614	0.2979			0.3619
[truncated: 23 more columns]

## Sheet: Figure 3
Figure 3d)	Beginning of bouts_SP			Figure 3e)	Beginning of bouts_EsP			Figure 3f)	Beginning of bouts_EsP			Figure 3 g)	Correlation _ ΔθP bias and RDI
	Social(-1s to 1s)	Object(-1s to 1s)			Isolated(-1s to 1s)	Grouped(-1s to 1s)			Female(-1s to 1s)	Male(-1s to 1s)		RDI SP	EA	LS		RDI EsP	AhiAl	CeA	AcbSh	VP		RDI SxP	VP
	0.198995	0.093576			0.175951	0.311026			0.067945	0.283677		0.61003	-0.11907			0.61765		0.5217	1.27232	0.419256		0.4204
	0.23388	0.081933			0.16358	0.311944			0.082187	0.306973		0.31204	0.342171			0.0089665	-0.08989		0.519936			0.70658
	0.284993	0.13129			0.193546	0.332192			0.045051	0.238886		0.68264	-0.34361			-0.17028	-0.08739		0.187642			-0.17161
	0.276432	0.116301			0.161686	0.331981			0.019342	0.271639		0.6904				0.20443	2.445	0.871082				0.19673	-0.57743
	0.259353	0.150845			0.091292	0.338764			0.004774	0.223528		0.7211				0.5166	2.04112	0.263886				0.43895
	0.277299	0.159464			0.09472	0.37067			0.023076	0.139223		0.57781				-0.0068771	-0.24743	-0.4651				0.73638
	0.26329	0.172957			0.090774	0.150654			-0.00236	0.241514		0.66937		-4.57234		0.341		-0.18316		-0.14445		0.29892	-0.00273
	0.268597	0.134573			0.0553	0.138415			-0.03829	0.279627		0.50177		-2.67577		0.86647						0.40672	0.25854
	0.274244	0.106892			0.05179	0.238466			-0.13343	0.355997		0.79406				0.55331						0.47345	0.491632
	0.265478	0.180725			0.02476	0.220314			-0.14178	0.557064		0.65359	0.174122	-0.39817		-0.45612	-1.42687	-0.82215	-0.79689	-0.78714		0.67475	-2.25095
	0.244743	0.162573			-0.00637	0.122937			-0.11488	0.333528		0.25832				-0.18334	-1.17947	-1.01699	-0.08295	-0.46544		0.67406
	0.253937	0.085371			-0.08835	0.005584						0.47697				-0.83421						0.60517
	0.218391	0.124075										0.86604				0.74532		-0.0539	-0.55351	0.373839		-0.10897
	0.174864	-0.08565										0.025281	4.71368	5.23491		0.30775	0.726832		0.757279			0.59016
	0.212433	0.001781										0.46931				0.1303	0.676028		0.478627			0.23541
	0.348985	-0.19005										-0.0023063				-0.14511	0.011153		-0.01171			0.57849
												0.037194				0.71803						0.53655
												0.81098	0.589047			0.78727						0.87491
												0.77446	-0.02002			0.72647						-0.065041
												0.60534	2.19157			0.73921						-0.5827
												0.51807		0.917432		-0.28648	-7.76246	0.097751				0.79655
												0.60894		1.21763		-0.12821	-3.46118	-0.07754				-0.010194
												0.64588		2.2696		0.77883						0.4653
												0.91915				-0.82741						0.54179	0.05828
												0.98405				0.44814		-1.8716				0.5293	-0.63714
												0.46374		0.721331		-0.16309		-0.77417		-0.65195		0.80793	-0.63929
												0.32749		0.508687		-0.12301		-0.28329		0.435248
												0.61007		3.84775
												0.73145
												0.87076
												0.33422	2.61995	2.48773
												0.70499	-4.76123	-4.98183

## Sheet: Figure 4
	Figure 4 a)	θ Coherence_baseline			Figure 4 b) and h)	Δθ Coherence			Figure 4 c)	Δ γ Coherence			Figure 4 d) and i)	Δ γ Coherence
	SP_whole encounter	EsP_whole encounter	SxP_whole encounter		SP_whole encounter	EsP_whole encounter	SxP_whole encounter		SP_whole encounter	EsP_whole encounter	SxP_whole encounter		SP_whole encounter	EsP_whole encounter	SxP_whole encounter
	0.366894	0.288163	0.230509		0.0856924	-0.251471	0.122417		0.296096	0.188418	0.184178		-0.041999	-0.254641	-0.01954
	0.288136	0.255779	0.231874		0.790316	0.16669	-0.01825		0.204391	0.162877	0.14568		0.471609	-0.0879775	-0.33078
	0.2463	0.195667	0.210114		0.749483	0.4264	0.327393		0.156303	0.124034	0.110758		0.440815	0.121021	0.257136
	0.373278	0.326389	0.251444		0.831982	0.639599	0.208188		0.270117	0.215134	0.174446		0.212856	-0.867487	0.076639
	0.248098	0.183241	0.234596		1.04901	0.465909	0.459537		0.130866	0.11653	0.116852		0.392571	0.155852	0.30034
	0.279675	0.224795	0.181663		0.260132	-0.03128	-0.11077		0.134625	0.0733393	0.0648046		-0.153037	-0.0730262	-0.43158
	0.309941	0.306811	0.345776		1.20578	0.296467	0.223108		0.205538	0.174473	0.170986		-0.630986	-0.20145	-0.21997
	0.399479	0.308059	0.339431		0.299319	0.306566	0.57486		0.356892	0.2719	0.279286		0.30735	0.20825	0.510135
	0.37628	0.32496	0.319106		0.72143	0.193165	0.12186		0.217497	0.1572	0.162995		0.374103	-0.0229988	-0.56934
	0.385415	0.460518	0.498119		-0.00674488	-0.104989	-0.41221		0.257817	0.323786	0.323598		-0.183996	-0.458541	-0.23275
	0.236533	0.280334	0.280463		0.963109	0.672371	0.101559		0.107557	0.104933	0.0954818		-0.20891	-0.61383	0.278075
	0.441923	0.521274	0.490269		0.581202	-0.089676	-0.32148		0.307814	0.339798	0.27657		0.007373	-0.552861	-0.09912
	0.236055	0.149343	0.137704		0.410639	-0.063477	0.073647		0.146518	0.0888826	0.0848396		0.16301	-0.23955	0.062669
	0.377823	0.291217	0.261551		0.667924	0.337582	0.540598		0.251661	0.186221	0.158814		0.409453	-0.00707579	0.489229
	0.193559	0.179079	0.160801		1.04764	0.538572	0.409599		0.192193	0.150314	0.1177		0.230613	-0.146375	-0.01574
	0.137752	0.208453	0.226121		0.740854	0.0051481	-0.22934		0.095664	0.0895082	0.0752396		0.423543	-0.297532	-0.01934
	0.315414	0.429781	0.370685		0.960175	-0.002574	-0.37699		0.263327	0.288286	0.269738		0.336306	0.114069	-0.39136
	0.425922	0.588813	0.443445		0.348243	-0.179068	-0.37544		0.418798	0.436796	0.387219		0.173979	-0.681859	-1.56565
	0.437755	0.373445	0.410525		-0.153704	-0.303095	0.180533		0.382639	0.290106	0.351132		-0.199141	-0.430348	-0.17929
	0.236158	0.239199	0.154196		0.310078	-0.079326	-0.30855		0.164809	0.115896	0.0546665		-0.070249	-0.150793	-0.35814
	0.460668	0.451713	0.495102		1.21127	0.0729077	0.004153		0.314021	0.30399	0.31983		0.510188	0.0392945	-0.53883
	0.396441	0.492664	0.502588		1.1625	0.166884	0.088656		0.309865	0.341899	0.350646		0.30908	-0.309716	-0.79073
	0.428801	0.491084	0.389796		0.132508	-0.079548	-0.19344		0.354792	0.348273	0.295919		-0.398273	-0.276683	-0.89337
	0.372952	0.432301	0.36459		0.093734	-0.380861	0.027702		0.281703	0.311112	0.301754		-0.375245	-0.340798	-0.10247
	0.343326	0.544939	0.480067		0.862806	0.001676	-0.08694		0.241205	0.322982	0.296006		0.494875	0.0708273	-0.347
	0.293788	0.287218	0.144395		0.219848	-0.354354	0.149354		0.24689	0.203511	0.1302		0.228149	-0.27308	0.430434
	0.230363	0.269697	0.262066		0.566116	0.0460401	0.057978		0.249203	0.159818	0.196548		0.016547	-0.252414	-0.76075
	0.310763	0.454323	0.393386		0.49171	1.06762	0.812322		0.229878	0.324717	0.295107		0.431537	0.905058	0.69092
	0.291234	0.320991	0.263823		0.240335	0.580635	0.491183		0.32523	0.426082	0.387207		-0.058812	0.0220405	-0.19469
	0.223857	0.222557	0.236953		0.23743	1.05542	0.997582		0.173127	0.330669	0.305778		0.401745	0.695644	0.674097
	0.226565	0.279274	0.273683		0.292266	0.180253	-0.28702		0.096994	0.125037	0.0720424		-0.103275	-0.0886466	-0.84824
	0.333833	0.339935	0.335528		0.0527872	0.358549	0.192594		0.192544	0.257763	0.215889		-0.234915	-0.296852	-0.38699
	0.377834	0.427639	0.439356		0.883916	0.176099	-0.25812		0.319863	0.4162	0.40305		0.207867	-0.0254905	-0.10457
	0.513483	0.617447	0.629293		1.45249	0.384172	0.244313		0.378968	0.441131	0.442526		0.897225	0.225884	-0.23137
	0.424602	0.462534	0.438285		0.713727	0.239395	-0.04636		0.309964	0.349653	0.303537		0.175482	0.0780611	-0.11273
	0.221532	0.217625	0.151702		0.389949	0.785765	0.559289		0.147613	0.198928	0.190144		-0.254836	-0.195673	-1.13251
	0.484347	0.539679	0.500443		0.511237	0.507984	0.078297		0.336508	0.407617	0.356774		0.248224	0.0106042	-0.29426
	0.306427	0.332299	0.310387		0.824566	0.296135	0.123972		0.298322	0.340585	0.327905		0.418301	0.0595535	0.027306
	0.378234	0.306982	0.348126		0.552361	0.871137	0.769839		0.32693	0.310141	0.347724		0.733717	0.67436	0.274287
	0.099681	0.141709	0.157773		0.552865	0.344866	0.105276		0.12516	0.160248	0.146907		0.774131	0.0384295	-0.06348
	0.271841	0.332217	0.267678		0.226604	0.379238	0.328694		0.191982	0.22229	0.202308		-0.079543	0.186555	-0.08101
	0.298182	0.370127	0.400674		0.459739	0.775809	0.880585		0.220781	0.385047	0.395538		0.539476	0.48273	0.874869
	0.173932	0.15633	0.0542538		0.132158	0.349368	-0.01307		0.095045	0.144505	0.0526286		-0.148632	-0.479966	-0.5926
	0.232112	0.239254	0.235921		0.55024	0.776344	0.996639		0.168632	0.234102	0.211086		0.244186	0.637552	0.45033
	0.226439	0.349122	0.304314		0.235897	0.617344	0.192076		0.244045	0.336601	0.292895		-0.210389	-1.14619	-0.60498
	0.192809	0.213562	0.130747		0.49119	0.244782	-0.39053		0.072632	0.125459	0.125707		0.253509	-0.0694222	-0.58206
	0.354949	0.457022	0.353275		0.21462	0.35258	-0.05534		0.292426	0.403798	0.324063		-0.070514	-0.127843	-0.38368
	0.217234	0.23334	0.228743		0.788415	0.588807	0.509029		0.179395	0.133478	0.130482		0.494611	0.663866	0.555475
	0.222305	0.270688	0.288631		0.840128	0.645363	0.737981		0.155552	0.156399	0.148766		0.548768	0.620118	0.87758
	0.251868	0.309082	0.34869		0.708341	0.457183	0.313272		0.257341	0.205645	0.230504		0.063238	0.189119	0.10675
	0.096791	0.0744168	0.0938513		0.848574	0.606624	0.658914		0.14816	0.140159	0.134146		0.50223	0.425332	0.523044
	0.48206	0.367698	0.343985		1.29331	0.786312	0.845039		0.302086	0.364968	0.320211		0.673111	0.509679	0.236339
	0.368011	0.238944	0.158936		0.060756	0.650096	0.404821		0.323866	0.257592	0.17833		-0.488236	-0.541065	-0.19819
	0.440082	0.35479	0.308351		1.04823	0.67966	0.715378		0.38213	0.295481	0.226038		-0.374679	-0.649874	-0.2513
	0.290995	0.105334	0.194609		-0.0800345	-0.553192	0.441675		0.267691	0.0989547	0.184077		0.101161	-0.612797	-0.09466
	0.414514	0.312422	0.291777		0.763634	0.273737	0.663828		0.369792	0.314592	0.318744		-0.900922	-0.546834	-0.87347
	0.233218	0.162895	0.143685		0.266438	0.124728	0.260683		0.190554	0.12805	0.119269		-0.264714	-0.34218	-0.42353
	0.446089	0.443573	0.378676		0.830612	0.517532	0.108202		0.273924	0.359508	0.344707		-0.322789	-0.461588	0.064861
	0.382802	0.374923	0.272981		0.831128	0.298828	-0.15082		0.329162	0.301345	0.229571		-0.276272	-0.446978	-0.5321
	0.314811	0.348875	0.354687		0.398117	0.265072	0.416603		0.22062	0.285064	0.296906		0.228782	-0.157685	0.304832
	0.48251	0.467288	0.390591		0.806772	0.637553	-0.00191		0.375188	0.411617	0.344948		0.37455	-0.0901281	0.032153
	0.212047	0.29596	0.293919		0.817604	0.418464	-0.08371		0.19658	0.196726	0.229804		-0.084063	-0.455854	-0.46913
	0.220568	0.232092	0.232015		1.15798	1.31868	0.950129		0.167455	0.223224	0.202295		0.832302	0.184761	0.179455
	0.396989	0.272217	0.272373		0.99225	0.962568	0.913137		0.278834	0.257553	0.213122		-0.011934	0.26399	0.540808
	0.348307	0.230347	0.126332		0.769029	0.425073	0.24346		0.217885	0.196934	0.164201		0.586579	-0.235435	-0.6534
	0.564827	0.315699	0.227592		0.640727	0.0519822	-0.03821		0.386937	0.286476	0.210055		0.893004	-0.355881	-0.31707
	0.345684	0.237315	0.295035		0.759035	0.591326	0.631946		0.202724	0.21151	0.20881		0.729348	0.0854878	0.243554
	0.151266	0.0943914	0.130419		0.91948	0.855158	0.676534		0.212647	0.245881	0.240177		0.77779	-0.387376	-0.31876
	0.265011	0.240524	0.266131		1.18376	0.151346	-0.29455		0.144039	0.0938855	0.0993704		-0.388485	-0.54145	-1.18983
	0.310806	0.304115	0.239159		0.113496	-0.001424	-0.13216		0.157452	0.140698	0.0923596		-0.2854	-0.100338	-0.86229
	0.391705	0.336199	0.267238		-0.087481	0.0887195	-0.2396		0.240463	0.180098	0.135258		-0.391008	-0.0224788	-0.67121
	0.290249	0.323621	0.347745		1.18046	0.137364	-0.26727		0.150032	0.190939	0.173609		-0.946372	-0.914913	-1.01571
	0.458644	0.411532	0.424283		0.781215	0.245323	-0.44272		0.352401	0.320843	0.27739		-0.646858	-0.794094	-1.16495
	0.309401	0.322269	0.327291		0.770886	0.235575	0.259256		0.176594	0.122188	0.10969		0.100064	-0.129612	0.038624
	0.245853	0.177392	0.238933		0.62657	0.67171	0.449609		0.169117	0.117459	0.11154		-0.617135	-0.360995	-0.06777
	0.171147	0.215329	0.247166		0.74874	0.291296	0.089321		0.101262	0.094385	0.0921732		-0.027095	-0.419337	-0.28599
	0.642043	0.609924	0.628413		1.19791	0.499794	0.055428		0.446297	0.468333	0.462374		0.413465	-0.0650289	-0.08909
	0.428537	0.365708	0.353061		0.266763	0.0959102	0.270075		0.257978	0.241547	0.24851		-0.489439	-0.203875	-0.00097
	0.250011	0.285829	0.333366		1.16283	0.0718289	0.0222		0.137578	0.185826	0.183705		0.575311	0.00565455	-0.43939
	0.169469	0.0967859	0.133899		0.381762	0.365543	0.728972		0.08156	0.0306934	0.0409612		0.359034	0.162442	0.771852
	0.274714	0.238579	0.334835		0.721689	0.512633	0.993059		0.187834	0.137825	0.186871		0.526195	0.290746	1.02385
	0.491033	0.553341	0.590623		1.55496	0.395304	0.304495		0.334072	0.395852	0.405614		0.423619	0.0266023	-0.51556
	0.56425	0.596556	0.586609		1.12422	0.454318	0.25647		0.412905	0.424868	0.42911		0.458577	-0.161983	-0.54052
	0.496086	0.57066	0.524248		0.104974	-0.078202	-0.05872		0.304669	0.341364	0.315569		-0.039612	-0.393375	-0.21115
	0.149674	0.216484	0.221505		-0.0165526	0.0707893	-0.28172		0.08872	0.124857	0.103356		-0.337	-0.124366	-0.33564
	0.263206	0.22522	0.117548		0.128823	0.0190144	0.21473		0.177705	0.141687	0.0604323		-0.061338	-0.210785	-0.24818
	0.260711	0.29685	0.288777		0.787352	1.02359	0.296426		0.327419	0.318197	0.284489		0.020016	-0.142968	-0.12923
	0.137541	0.275345	0.294011		0.454419	-0.059951	-0.44709		0.077649	0.133504	0.120615		0.435352	-0.494052	-0.22911
	0.421024	0.297569	0.25029		0.868576	0.411032	0.259006		0.295929	0.250911	0.250105		0.245778	-0.375742	-0.70488
	0.135061	0.200142	0.181898		0.0914153	-0.095515	0.099743		0.059662	0.117308	0.111362		-0.523805	-0.222656	0.104452
	0.342322	0.377626	0.304987		0.533753	0.203271	0.467015		0.255425	0.283503	0.233189		0.01829	-0.272279	0.227493
	0.279001	0.269805	0.209783		0.437808	0.373774	0.111682		0.261176	0.23921	0.177138		-0.223749	-0.264731	-0.03971
	0.291659	0.333314	0.382298		0.723189	0.210686	-0.2101		0.139512	0.200778	0.168483		0.334047	-0.375138	-0.14613
	0.283379	0.233593	0.212826		-0.0729307	0.0188192	0.125682		0.210224	0.183438	0.188067		0.20134	-0.111105	0.412252
	0.179739	0.169099	0.150799		0.443571	-0.399362	0.183068		0.135949	0.0505114	0.0877267		0.254303	-0.244573	0.417026
	0.224859	0.336287	0.324904		0.204023	0.224911	0.101518		0.15355	0.199564	0.1739		-0.00401	0.243525	0.20618
	0.290463	0.405787	0.333946		1.02291	0.516084	0.269346		0.190283	0.206427	0.142034		0.503799	0.20032	0.747988
	0.162922	0.175413	0.188445		0.70159	0.747039	0.55526		0.095518	0.108486	0.0977033		0.503203	0.0707163	0.459648
	0.277015	0.129053	0.120804		0.493981	0.509238	0.42166		0.128091	0.0710414	0.0680983		0.099607	-0.150508	-0.58339

## Sheet: Figure 5
	Figure 5 b)	Correlation_Theta coh_specific stim_							Figure 5 c)	Correlation_Gamma coh_specific stim_							For Figure 5 d) and e) follow the Matlab codes provided in respective Zenodo repository.
		Social	Object	Isolated	Grouped	Female	Male			Social	Object	Isolated	Grouped	Female	Male		DOI 10.5281/zenodo.10232644
	MeAD AHiAL	0.00912	-0.01605	-0.0569	-0.05519	-0.00243	0.007877		MeAD AHiAL	-0.0156	-0.01038	-0.02325	-0.01094	-0.01719	0.018033
	MeAD BL	0.07351	0.07623	-0.039	-0.03764	-0.02313	-0.01452		MeAD BL	0.011079	-0.00366	0.017799	0.003564	-0.01825	-0.01343
	MeAD Pir	0.02348	0.01759	0.057996	0.010138	0.013404	0.035689		MeAD Pir	0.00076	0.00174	0.016178	0.004633	0.000199	0.008201
	MeAD CeA	0.07294	0.07999	0.007737	-0.01944	-0.00722	0.034584		MeAD CeA	-0.00166	0.013437	-0.00316	-0.00648	-0.01229	0.014365
	MeAD EA	0.05315	0.16098	0.083263	0.012812	0.050143	0.035109		MeAD EA	-0.00163	0.034668	0.01625	0.024615	0.019077	0.033656
	MeAD AcbSh	0.02434	0.01578	0.010597	-0.05662	-0.00872	-0.03464		MeAD AcbSh	0.002105	0.0085	-0.01921	-0.01355	-0.01899	-0.00277
	MeAD AcbC	0.03526	0.05003	0.10458	0.02738	0.039708	0.036416		MeAD AcbC	-0.02102	-0.00518	0.012542	-0.00219	-0.00148	0.003526
	MeAD vDG	-0.01141	0.00179	0.01571	-0.00046	0.059902	0.082694		MeAD vDG	-0.00977	0.009607	0.004274	0.006679	0.008691	0.027498
	MeAD vCA1	0.06945	0.08549	-0.06169	-0.0518	-0.0078	-0.00731		MeAD vCA1	0.004165	0.023788	0.006949	0.019714	-0.01748	0.009146
	MeAD PLH	-0.00204	-0.00297	-0.00676	-0.04183	-0.02757	-0.03375		MeAD PLH	-0.02407	-0.01189	-0.00449	-0.00952	-0.01533	-0.02015
	MeAD VP	0.12111	0.13323	0.011884	0.007864	0.024972	0.022207		MeAD VP	-0.01643	-0.00178	-0.00455	0.001199	0.009987	0.035841
	MeAD DMD	0.03775	0.05647	-0.03697	-0.06656	-0.04822	-0.03438		MeAD DMD	-0.01165	8.96e-05	0.000437	-0.00728	-0.01344	0.003271
	MeAD LS	0.03587	0.0427	-0.00064	-0.00844	0.011689	0.014445		MeAD LS	0.005047	0.029088	-0.01871	-0.0164	-0.00835	0.014521
	MeAD PVN	0.07092	0.08014	0.019278	-0.01146	0.045475	0.05242		MeAD PVN	0.000681	0.029743	0.007856	0.002333	-0.00019	0.027654
	MeAD IL	0.06766	0.0495	0.061625	0.03706	0.038691	0.050015		MeAD IL	-0.01532	0.009225	-0.00196	0.000991	-0.01584	0.007261
	MeAD PrL	0.07776	0.11093	0.002167	0.021666	0.011154	0.007953		MeAD PrL	0.010116	0.022212	0.003076	0.005208	-5e-05	0.015354
	AHiAL BL	0.05111	0.05111	0.031588	0.001747	-0.04065	-0.02867		AHiAL BL	0.014535	-0.00258	0.019203	0.027265	-0.01405	0.020308
	AHiAL Pir	0.10004	0.10004	0.016009	0.008833	-0.01598	0.015127		AHiAL Pir	0.01422	0.010649	-5e-05	-0.02125	-0.02989	-0.01746
	AHiAL CeA	0.01403	0.01403	-0.02986	-0.02155	-0.00215	0.053384		AHiAL CeA	-0.00314	-0.01533	-0.03041	-0.0153	-0.00837	0.002868
	AHiAL AcbSh	0.02229	0.02229	-0.04792	-0.04342	-0.02119	-0.05991		AHiAL AcbSh	0.00628	0.013402	-0.01932	-0.01007	-0.01388	-0.00017
	AHiAL vDG	0.03475	0.03475	0.000428	-0.0197	-0.01517	-0.033		AHiAL vDG	0.013913	0.029246	-0.00108	-0.00463	-0.02658	-0.01348
	AHiAL vCA1	0.06884	0.06884	-0.0283	0.004113	0.014595	-0.02403		AHiAL vCA1	0.011134	-0.0041	-0.02244	-0.00644	-0.01769	-0.01545
	AHiAL PLH	0.0291	0.0291	-0.03993	-0.03089	-0.00795	-0.02585		AHiAL PLH	-0.00249	-0.00011	0.001312	-0.01207	-0.03081	-0.02955
	AHiAL DMD	0.02273	0.02273	-0.06583	-0.03896	-0.00425	0.022863		AHiAL DMD	0.003016	-0.00569	-0.03297	-0.01234	-0.00748	0.013751
	AHiAL LS	0.05704	0.05704	0.024288	-0.00621	0.005417	-0.01889		AHiAL LS	0.02803	0.042552	0.017485	0.00256	-0.01009	-0.00012
	AHiAL PVN	-0.00694	-0.00694	-0.02544	-0.00445	0.000154	0.055441		AHiAL PVN	0.009708	0.046329	-0.01173	-0.00437	-0.00477	0.042647
	AHiAL IL	0.04659	0.04659	-0.00521	-0.00125	-0.00849	0.050001		AHiAL IL	-0.01095	0.007366	-0.01913	-0.00238	-0.00367	0.028227
	BL Pir	0.00035	-0.01692	0.071899	0.06713	0.046018	0.079757		BL Pir	0.001806	-0.01014	0.025915	0.043098	0.019156	0.012669
	BL CeA	0.00317	0.01881	0.059784	0.055882	0.016211	0.035711		BL CeA	-0.01525	-0.02412	-0.01059	0.011928	-0.01506	0.006308
	BL EA	-0.00174	0.11627	0.082626	0.084081	0.017238	0.005439		BL EA	-0.00925	0.005083	0.028751	0.039363	0.014144	0.026165
	BL AcbSh	0.03117	-0.03841	0.018038	-0.0216	-0.01959	-0.09596		BL AcbSh	-0.00854	0.0041	-0.01264	0.019551	-0.02608	-0.00642
	BL AcbC	-0.0236	-0.00419	0.068911	0.062345	-0.00092	-0.01088		BL AcbC	-0.0135	-0.00433	0.035028	0.027118	-0.00268	0.010096
	BL vDG	0.0385	0.07299	0.024289	-0.03373	-0.02601	-0.06297		BL vDG	0.004545	0.004177	-0.00578	0.010467	0.002599	-0.02859
	BL vCA1	0.0679	0.05819	0.039694	0.01933	0.029058	0.009692		BL vCA1	-0.00151	-0.01308	-0.02104	-0.00583	0.001669	-0.00367
	BL PLH	0.02321	0.01252	0.036687	0.00419	-0.0125	-0.02317		BL PLH	0.003977	-0.0097	0.003863	0.002655	-0.0041	-0.02623
	BL VP	0.07042	0.03569	0.033925	0.004264	0.03388	0.038739		BL VP	-0.01869	-0.02439	-0.02221	-0.01008	-0.02493	0.000193
	BL DMD	0.05734	0.05427	-0.02159	-0.00885	-0.01725	-0.00447		BL DMD	0.004519	0.003874	0.002805	0.017134	-0.00885	0.006091
	BL LS	0.01632	0.01524	0.095483	0.09467	-0.00401	-0.03067		BL LS	0.006695	-0.00131	0.03315	0.010637	-0.00068	0.00885
	BL PVN	-0.00951	0.07068	0.071611	0.077383	0.018666	0.046053		BL PVN	0.015094	0.009364	0.016985	0.018083	-0.00801	0.018577
	BL PrL	0.0517	0.11654	0.049614	0.021771	-0.00718	0.000902		BL PrL	0.004699	0.026628	0.003752	-0.00405	-0.01135	0.009104
	Pir CeA	0.01464	-0.02536	0.0295	0.019385	0.025014	0.049983		Pir CeA	-0.00262	-0.0089	0.035276	0.047748	-0.01206	-0.02527
	Pir EA	-0.0077	-0.03076	0.105635	0.070614	0.089047	0.077122		Pir EA	-0.01333	-0.01214	0.063648	0.070197	0.034245	0.010644
	Pir AcbSh	0.03008	0.00542	-0.00026	-0.02955	-0.00581	0.002881		Pir AcbSh	-0.0166	-0.00834	-0.01127	0.008822	-0.01213	0.002268
	Pir AcbC	0.0186	0.0111	0.131344	0.073402	0.115217	0.14219		Pir AcbC	-0.01265	0.003002	0.034073	0.01672	0.033905	0.006023
	Pir PLH	0.0191	-0.00079	-0.01372	-0.00435	0.073083	0.056377		Pir PLH	-0.01073	0.000324	-0.00266	-0.00467	-0.01672	-0.01344
	Pir VP	0.01661	-0.01548	-0.01372	-0.00435	0.010118	0.022013		Pir VP	-0.00819	-0.01195	-0.00437	-0.00188	-0.01265	0.00436
	Pir DMD	0.01891	0.00514	0.00688	-0.02294	-0.01589	-0.00651		Pir DMD	-0.00704	-0.00428	0.105655	0.176466	-0.00153	-0.00047
	Pir LS	0.03565	0.03184	-0.01842	-0.01142	-0.01366	-0.00032		Pir LS	0.000156	0.015216	0.015281	0.020613	0.015318	0.008468
	Pir PVN	0.012	0.00277	0.074048	0.097455	0.062283	0.07914		Pir PVN	0.001217	0.000636	0.037246	0.029879	0.017596	0.025222
	Pir IL	0.02847	0.0165	0.080477	0.080391	0.04574	0.106673		Pir IL	-0.00953	-0.00378	-0.01232	-0.01252	0.008099	0.019693
	Pir PrL	-0.00149	0.02819	0.0579	0.041902	0.034574	0.065485		Pir PrL	-0.00462	-0.00056	-0.02634	-0.02933	0.011453	0.002386
	CeA EA	0.05161	0.09559	0.076203	0.028782	0.018733	0.048656		CeA EA	-2.9e-05	0.010719	0.017204	0.016993	-0.00774	-0.00256
	CeA AcbSh	0.03624	0.00486	0.028482	0.000287	9.53e-05	0.041778		CeA AcbSh	-0.00022	-0.00028	-0.00904	0.004828	-0.01428	0.017068
	CeA AcbC	0.0725	0.06171	0.090501	0.094006	0.059753	0.097448		CeA AcbC	-0.00992	0.017665	0.013483	-0.00226	0.002347	0.016416
	CeA vDG	0.01039	-0.0038	-0.06523	-0.02069	0.035526	0.088583		CeA vDG	0.010691	-0.00175	-0.04933	-0.01702	-0.01285	0.016568
	CeA vCA1	0.09916	0.08817	0.008033	-0.03695	0.006081	0.018158		CeA vCA1	-0.00496	-0.01188	-0.05334	-0.02747	-0.04009	-0.0193
	CeA PLH	0.02042	-0.01277	0.001073	-0.04741	0.007703	0.043444		CeA PLH	0.009963	-0.01233	-0.01509	-0.01603	-0.02929	-0.01841
	CeA VP	0.09536	0.09111	0.03856	0.035293	0.011195	0.02453		CeA VP	-0.0044	-0.01014	-0.02187	-0.00871	0.004366	0.014562
	CeA DMD	0.06986	0.05336	-0.00042	-0.03709	-0.02745	0.021296		CeA DMD	0.007316	0.006224	-0.01433	-0.01554	-0.02703	0.000287
	CeA LS	0.05029	0.0253	0.025866	0.034113	0.053701	0.098431		CeA LS	0.011286	0.034559	0.004857	0.007519	0.002498	0.035428
	CeA PVN	0.04664	0.09583	0.024182	0.026878	-0.00553	0.030508		CeA PVN	0.010418	0.008393	0.009864	0.010151	-0.01135	0.02091
	CeA IL	0.07735	0.06248	0.053055	0.007778	0.023855	0.048486		CeA IL	-0.00887	0.00341	-0.00614	-0.01166	-0.0181	0.005229
	CeA PrL	0.11535	0.13507	0.080936	0.095663	0.05779	0.102581		CeA PrL	0.010545	0.014567	0.005329	0.013441	-0.00463	0.001602
	EA AcbC	0.04567	0.03234	0.190927	0.109478	0.108622	0.110584		EA AcbC	-0.01217	0.013221	0.024807	0.01055	0.01433	0.010861
	EA VP	0.10114	0.11305	0.046165	-0.00934	0.017752	0.045113		EA VP	0.003586	-0.00344	-0.00497	0.000456	-0.01886	0.003956
	EA DMD	0.06257	0.08879	-0.01057	-0.03441	-0.00145	0.012026		EA DMD	0.007785	0.016858	0.003178	0.004201	-0.00828	0.010139
	EA PVN	0.01726	0.0823	0.083522	0.059748	0.070629	0.070827		EA PVN	0.006645	0.020403	0.020499	0.011733	0.009345	0.00859
	EA PrL	0.04059	0.14002	0.09112	0.105583	0.057756	0.049335		EA PrL	-0.00265	0.062326	-0.02321	-0.01004	0.004503	0.012397
	AcbSh vCA1	0.04711	0.02445	0.051913	0.00687	-0.00821	-0.06416		AcbSh vCA1	-0.0114	0.000676	-0.02007	-0.01136	-0.03831	-0.01976
	AcbSh PLH	0.00259	-0.00344	-0.01284	-0.04773	-0.01523	-0.03788		AcbSh PLH	0.000389	0.006771	-0.01865	-0.01442	-0.02761	-0.00529
	AcbSh DMD	0.02374	-0.01088	-0.00268	-0.05791	-0.01682	-0.05051		AcbSh DMD	0.000717	0.003996	-0.00991	0.004211	-0.02134	-0.00702
	AcbC vCA1	0.07833	0.02809	0.077316	0.019204	-0.02204	-0.04938		AcbC vCA1	-0.02168	0.005466	-0.0033	-0.02331	-0.03928	-0.01051
	AcbC DMD	0.06309	0.02844	0.05286	-0.008	-0.02911	-0.04265		AcbC DMD	-0.01727	-0.003	-0.00032	-0.01755	-0.03643	-0.0064
	AcbC LS	0.0418	0.0116	0.038851	0.071162	0.043288	0.06508		AcbC LS	-0.00437	-0.01003	-0.02128	-0.01325	0.009663	0.005851
	AcbC PVN	0.01246	-0.00594	0.094257	0.082839	0.049518	0.062536		AcbC PVN	-0.00949	0.029629	0.008643	-0.01316	0.00648	0.02663
	AcbC PrL	0.02742	0.08372	0.039582	0.055589	0.014694	0.017791		AcbC PrL	-0.01866	0.005697	0.002526	0.004679	0.00167	0.006877
	vDG PLH	0.02498	0.0306	-0.00177	0.018064	-0.01003	-0.00756		vDG PLH	0.00286	-0.02076	-0.01948	-0.00462	0.002864	-0.00481
	vDG DMD	0.00898	0.03488	-0.01432	-0.02742	0.003508	0.024052		vDG DMD	-0.01391	-0.00696	-0.00936	0.001031	-0.00159	0.024915
	vDG LS	0.01919	0.04074	0.015261	0.014141	0.038288	-0.00012		vDG LS	0.01637	0.072484	-0.01136	-0.01606	-0.02558	-0.03756
	vDG PVN	-0.01569	0.03181	0.032949	-0.0173	0.09056	0.106679		vDG PVN	-0.00657	0.052085	-0.01141	0.00182	0.005674	0.040047
	vDG IL	0.01332	0.02607	0.001459	0.02036	0.094874	0.101873		vDG IL	-0.00318	0.035723	-0.00538	0.013439	0.03247	0.049759
	vCA1 PLH	0.0663	0.04291	0.078423	0.022228	0.048828	0.005066		vCA1 PLH	-0.00231	0.000924	-0.00815	0.011056	-0.01447	-0.01658
	vCA1 DMD	0.07029	0.06808	0.027137	-0.01311	0.016415	0.031047		vCA1 DMD	0.004994	0.004187	-0.01537	-0.00134	-0.0123	-0.0013
	PLH DMD	0.02952	-0.00942	-0.02929	-0.05058	-0.00833	0.009424		PLH DMD	0.003637	-0.00954	-0.00652	-0.00574	-0.00599	0.000212
	PLH LS	0.00657	-0.00753	0.02647	-0.02566	-0.02843	-0.04777		PLH LS	0.003394	-0.00639	0.003496	-0.0134	-0.02593	-0.02863
	PLH PVN	0.00551	-0.0082	-0.01699	-0.04563	-0.03037	0.020746		PLH PVN	0.003236	0.014123	-0.0074	-0.00314	-0.02171	-0.00215
	PLH IL	0.0284	0.03529	0.009097	-0.00783	-0.01592	0.014233		PLH IL	0.000163	-0.00224	-0.00955	-0.01463	-0.01288	0.011696
	PLH PrL	0.03646	0.0254	-0.00647	-0.04703	-0.02492	-0.03193		PLH PrL	0.013866	0.014615	-0.01117	0.003912	-0.02346	-0.00304
	VP DMD	0.08258	0.05227	0.020374	-0.04492	-0.00107	0.013771		VP DMD	0.000934	-0.01429	-0.00272	-0.01476	-0.02347	0.011561
	DMD LS	0.03675	0.0271	-0.01181	-0.01402	0.006162	1.54e-05		DMD LS	-4.9e-05	0.012233	-0.01569	-0.00914	-0.01314	0.01339
	DMD PVN	0.05667	0.06137	-0.00716	-0.02448	0.01666	0.026336		DMD PVN	0.000571	0.009543	-0.00779	-0.00598	-0.00811	0.034509
	DMD IL	0.03619	0.03901	0.026184	-0.00067	0.006347	0.019341		DMD IL	-0.00645	-0.01543	-0.00096	0.004181	-0.0043	0.015125
	DMD PrL	0.06733	0.08546	0.040778	0.023024	0.010875	0.02469		DMD PrL	0.022387	0.044181	-0.01314	0.006851	-0.02501	0.007204
	LS PVN	-0.0092	-0.01557	-0.01223	-0.00232	0.012524	0.04287		LS PVN	0.004197	0.032892	0.002711	0.0093	0.005549	0.03054
	LS IL	0.03867	0.01554	-0.03982	0.013385	0.056763	0.088178		LS IL	-0.00641	0.045878	-0.02142	-0.01207	0.003988	0.033731
	LS PrL	-0.01566	0.01346	0.050874	0.051364	0.014026	0.027626		LS PrL	-0.01983	0.026105	0.031165	0.039108	-0.02485	0.001604
	PVN IL	0.07543	0.07391	0.078159	0.044734	0.045662	0.080465		PVN IL	-0.00351	0.015766	0.011952	0.002556	0.004476	0.02396
	PVN PrL	0.04359	0.07133	0.01656	0.040814	0.020015	0.023513		PVN PrL	0.010488	0.027204	-0.00085	0.006093	-0.00163	0.010594
	IL PrL	0.00956	0.0482	0.015994	0.056946	0.017826	0.031197		IL PrL	-0.00978	0.005778	-0.00381	0.00139	-0.00733	-0.00419

## Sheet: Figure 6
	Figure 6 c) Theta freq GC_SP								Figure 6 d) Theta freq GC_EsP								Figure 6 e) Theta freq GC_EsPTheta freq GC_SxP											Figure 6 f) Gamma freq GC_SP								Figure 6 g) Gamma freq GC_EsP								Figure 6 h) Gamma freq GC_SxP
	From	To	enc-pre		From	To	enc-pre		From	To	enc-pre		From	To	enc-pre		From	To	enc-pre		From	To	enc-pre					From	To	enc-pre		From	To	enc-pre		From	To	enc-pre		From	To	enc-pre		From	To	enc-pre	From	To	enc-pre
	AhiAl	BL	0.00217376		BL	AhiAl	0.00247446		AhiAl	BL	-0.00109886		BL	AhiAl	-0.00652126		AhiAl	BL	0.00288005		BL	AhiAl	0.00628573					AhiAl	BL	-0.00122619		BL	AhiAl	-0.000293782		AhiAl	BL	-0.00288062		BL	AhiAl	0.00296446		AhiAl	BL	-0.00179147	BL	AhiAl	0.00232723
	AhiAl	Pir	-0.0138292		Pir	AhiAl	-0.00467844		AhiAl	Pir	-0.00916582		Pir	AhiAl	-0.00160733		AhiAl	Pir	-0.00792705		Pir	AhiAl	-0.00110059					AhiAl	Pir	-0.00490603		Pir	AhiAl	-0.00275072		AhiAl	Pir	-0.00442256		Pir	AhiAl	-0.000461425		AhiAl	Pir	-0.00598839	Pir	AhiAl	-0.0122322
	AhiAl	CeA	0.00110902		CeA	AhiAl	0.00626478		AhiAl	CeA	0.00355375		CeA	AhiAl	0.00301929		AhiAl	CeA	0.00643504		CeA	AhiAl	0.00231204					AhiAl	EA			EA	AhiAl			AhiAl	EA			EA	AhiAl			AhiAl	EA		EA	AhiAl
	AhiAl	EA			EA	AhiAl			AhiAl	EA			EA	AhiAl			AhiAl	EA			EA	AhiAl						AhiAl	AcbC	0.00462202		AcbC	AhiAl	0.000507097		AhiAl	AcbC			AcbC	AhiAl			AhiAl	AcbC		AcbC	AhiAl
	AhiAl	AcbSh	0.00218261		AcbSh	AhiAl	0.0010688		AhiAl	AcbSh	-0.00250536		AcbSh	AhiAl	-0.0123883		AhiAl	AcbSh	0.00179256		AcbSh	AhiAl	0.026323					AhiAl	vDG	0.000359345		vDG	AhiAl	0.102951		AhiAl	vDG	-0.000927897		vDG	AhiAl	0.00689788		AhiAl	vDG	-0.00151492	vDG	AhiAl	-0.0160513
	AhiAl	AcbC	0.048547		AcbC	AhiAl	0.000624181		AhiAl	AcbC			AcbC	AhiAl			AhiAl	AcbC			AcbC	AhiAl						AhiAl	vCA1	0.000392522		vCA1	AhiAl	6.6605e-05		AhiAl	vCA1	-0.00473439		vCA1	AhiAl	0.00257578		AhiAl	vCA1	-0.00371782	vCA1	AhiAl	-0.00408216
	AhiAl	vDG	0.0112469		vDG	AhiAl	0.0915748		AhiAl	vDG	0.0147407		vDG	AhiAl	-0.00874197		AhiAl	vDG	0.00503273		vDG	AhiAl	-0.00918843					AhiAl	DMD	-0.000338931		DMD	AhiAl	-0.00109813		AhiAl	DMD	-0.00183873		DMD	AhiAl	-0.000185979		AhiAl	DMD	-0.0028268	DMD	AhiAl	-0.00574671
	AhiAl	vCA1	0.0264647		vCA1	AhiAl	0.00299802		AhiAl	vCA1	-0.00152729		vCA1	AhiAl	0.00681022		AhiAl	vCA1	0.000946765		vCA1	AhiAl	-0.0357565					AhiAl	LS	0.000892333		LS	AhiAl	0.000722519		AhiAl	LS	-0.00775997		LS	AhiAl	-0.00834557		AhiAl	LS	-0.00200783	LS	AhiAl	-0.00333167
	AhiAl	LS	0.0121196		LS	AhiAl	0.027196		AhiAl	LS	-0.00682191		LS	AhiAl	-0.00174098		AhiAl	LS	-0.0027529		LS	AhiAl	-0.00729745					AhiAl	PVN	-2.97616e-05		PVN	AhiAl	0.00191407		AhiAl	PVN	0.000218279		PVN	AhiAl	0.000742772		AhiAl	PVN	0.000319112	PVN	AhiAl	0.00305545
	AhiAl	IL	-0.00450107		IL	AhiAl	-0.0217805		AhiAl	IL	-0.00151638		IL	AhiAl	-0.00164316		AhiAl	IL	0.00340598		IL	AhiAl	0.00309515					BL	Pir	-0.000723914		Pir	BL	-0.00474605		BL	Pir	0.00522616		Pir	BL	-0.0010271		BL	Pir	7.89292e-05	Pir	BL	-0.0107053
	AhiAl	PrL	0.00665868		PrL	AhiAl	-0.00150634		AhiAl	PrL	-0.00406476		PrL	AhiAl	-0.00563186		AhiAl	PrL	-0.00112792		PrL	AhiAl	-0.00384371					BL	EA	0.00139023		EA	BL	-0.000746418		BL	EA	0.000145079		EA	BL	-0.00181515		BL	EA	-0.00191856	EA	BL	-0.000252157
	BL	Pir	0.000236149		Pir	BL	-0.00580229		BL	Pir	0.00141921		Pir	BL	-0.00158283		BL	Pir	0.00313524		Pir	BL	1.3795e-05					BL	AcbC	-0.00602944		AcbC	BL	0.000573091		BL	AcbC	-0.000672934		AcbC	BL	-0.00189526		BL	AcbC	-0.00295967	AcbC	BL	0.00379325
	BL	CeA	0.000330733		CeA	BL	0.00567076		BL	CeA	0.000721391		CeA	BL	-0.00108941		BL	CeA	0.00285145		CeA	BL	0.0019708					BL	vDG	-0.00558029		vDG	BL	0.210515		BL	vDG	-0.00164185		vDG	BL	-0.00549358		BL	vDG	-0.00485343	vDG	BL	-0.0250869
	BL	EA	0.0045896		EA	BL	-0.00102225		BL	EA	-3.44773e-06		EA	BL	0.000500362		BL	EA	-0.00246215		EA	BL	0.00401239					BL	vCA1	-0.00281295		vCA1	BL	0.000366037		BL	vCA1	-0.00258419		vCA1	BL	0.000980899		BL	vCA1	-0.00645816	vCA1	BL	-0.00116381
	BL	AcbSh	-0.000336487		AcbSh	BL	-0.00107394		BL	AcbSh	-0.0078317		AcbSh	BL	-0.000795616		BL	AcbSh	0.00770228		AcbSh	BL	0.0163067					BL	DMD	-7.46391e-05		DMD	BL	-0.00142106		BL	DMD	-0.000580473		DMD	BL	-0.024558		BL	DMD	-0.00066523	DMD	BL	-0.00421935
	BL	AcbC	0.00454374		AcbC	BL	-0.000330036		BL	AcbC	-0.0244785		AcbC	BL	-0.00320119		BL	AcbC	-0.0198137		AcbC	BL	-0.000787563					BL	LS	-0.00160591		LS	BL	0.00138344		BL	LS	0.00354004		LS	BL	-0.000929174		BL	LS	0.000387877	LS	BL	-0.00250559
	BL	vDG	-0.00161662		vDG	BL	0.181712		BL	vDG	-0.00922287		vDG	BL	-0.0015567		BL	vDG	-0.000130736		vDG	BL	-0.0283172					BL	PVN	0.00206678		PVN	BL	0.00189437		BL	PVN	0.00471581		PVN	BL	-0.00103087		BL	PVN	0.00236714	PVN	BL	0.00370851
	BL	vCA1	0.00620505		vCA1	BL	0.00304177		BL	vCA1	-0.0152657		vCA1	BL	0.00153957		BL	vCA1	-0.00702831		vCA1	BL	0.000599045					Pir	EA	0.000636914		EA	Pir	-0.000384843		Pir	EA	-0.00505106		EA	Pir	0.000702485		Pir	EA	-0.00170652	EA	Pir	0.000838226
	BL	LS	0.00471011		LS	BL	0.00255095		BL	LS	-0.00664934		LS	BL	0.00192791		BL	LS	-0.0020639		LS	BL	-0.00321563					Pir	AcbC	0.00159572		AcbC	Pir	0.000590392		Pir	AcbC	-0.0016588		AcbC	Pir	0.000264923		Pir	AcbC	0.00343133	AcbC	Pir	-0.00210083
	BL	IL	0.00610968		IL	BL	-0.0406664		BL	IL	-0.000498742		IL	BL	0.00248272		BL	IL	0.00566015		IL	BL	0.00659255					Pir	vDG	0.0142555		vDG	Pir	0.0024286		Pir	vDG	-0.00351822		vDG	Pir	-0.0031605		Pir	vDG	-0.009632	vDG	Pir	-0.000281181
	BL	PrL	0.00595877		PrL	BL	0.000649196		BL	PrL	-0.00653194		PrL	BL	0.0032738		BL	PrL	-0.00371801		PrL	BL	0.000518497					Pir	vCA1	0.00273955		vCA1	Pir	-0.000201368		Pir	vCA1			vCA1	Pir			Pir	vCA1		vCA1	Pir
	Pir	CeA	1.09878e-05		CeA	Pir	0.00632529		Pir	CeA	-0.00376486		CeA	Pir	0.0029288		Pir	CeA	-0.000693009		CeA	Pir	0.0039312					Pir	DMD	0.00213225		DMD	Pir	0.0111267		Pir	DMD	-0.00273003		DMD	Pir	0.000350892		Pir	DMD	-0.000456983	DMD	Pir	1.06458e-05
	Pir	EA	0.00754158		EA	Pir	-0.00213619		Pir	EA	-0.00565108		EA	Pir	0.00142168		Pir	EA	-0.00337245		EA	Pir	0.00425298					Pir	LS	-0.0030402		LS	Pir	-0.000322399		Pir	LS	-0.000567529		LS	Pir	-0.000837145		Pir	LS	-0.00722023	LS	Pir	-0.00167027
	Pir	AcbSh	0.00227799		AcbSh	Pir	4.33671e-05		Pir	AcbSh	-0.000480579		AcbSh	Pir	0.00174862		Pir	AcbSh	-0.000808977		AcbSh	Pir	0.00204187					Pir	PVN	-0.0015371		PVN	Pir	-0.00157979		Pir	PVN	0.000162455		PVN	Pir	0.0016395		Pir	PVN	-0.00355835	PVN	Pir	0.0025961
	Pir	AcbC	0.00829896		AcbC	Pir	0.000876024		Pir	AcbC	-0.00246872		AcbC	Pir	0.00510925		Pir	AcbC	-0.000334858		AcbC	Pir	-0.00271728					EA	AcbC	0.000590609		AcbC	EA	0.0175592		EA	AcbC	-0.00264851		AcbC	EA	-0.00758281		EA	AcbC	0.000827815	AcbC	EA	-0.00619368
	Pir	vDG	0.0130063		vDG	Pir	0.0112679		Pir	vDG	0.000416693		vDG	Pir	0.0012005		Pir	vDG	-0.00692303		vDG	Pir	0.0104971					EA	vDG			vDG	EA			EA	vDG			vDG	EA			EA	vDG		vDG	EA
	Pir	vCA1	0.00461154		vCA1	Pir	0.00378824		Pir	vCA1			vCA1	Pir			Pir	vCA1			vCA1	Pir						EA	vCA1	0.00128708		vCA1	EA	0.00323171		EA	vCA1			vCA1	EA			EA	vCA1		vCA1	EA
	Pir	LS	-0.00282975		LS	Pir	0.000208589		Pir	LS	-0.00161801		LS	Pir	-0.00162284		Pir	LS	-0.000958479		LS	Pir	-0.00838394					EA	DMD	0.000663431		DMD	EA	0.00804345		EA	DMD	-0.0020233		DMD	EA	-0.0105632		EA	DMD	-0.000876613	DMD	EA	-0.000862721
	Pir	IL	0.000225669		IL	Pir	0.0049576		Pir	IL	-0.00118841		IL	Pir	0.00152882		Pir	IL	0.00075999		IL	Pir	0.00235068					EA	LS	-0.000750582		LS	EA	-0.00201908		EA	LS	-0.0092382		LS	EA	-0.00726895		EA	LS	4.04615e-05	LS	EA	-0.00251861
	Pir	PrL	0.00152829		PrL	Pir	-0.00364003		Pir	PrL	-0.00125587		PrL	Pir	-0.00029059		Pir	PrL	0.000260417		PrL	Pir	-0.00381263					EA	PVN	-6.78094e-05		PVN	EA	0.000511451		EA	PVN	-0.00091076		PVN	EA	0.00110516		EA	PVN	0.00158078	PVN	EA	-0.000531268
	CeA	EA	-0.00177258		EA	CeA	-0.00296217		CeA	EA	-0.00436239		EA	CeA	0.00264467		CeA	EA	0.00121916		EA	CeA	0.00868505					AcbC	vDG	-4.36119e-05		vDG	AcbC	0.104876		AcbC	vDG	-0.0044315		vDG	AcbC	0.00834909		AcbC	vDG	0.00325113	vDG	AcbC	-0.0115632
	CeA	AcbSh	0.00279486		AcbSh	CeA	-0.00200146		CeA	AcbSh	-0.00211368		AcbSh	CeA	-0.00191966		CeA	AcbSh	0.00714119		AcbSh	CeA	-0.00167499					AcbC	vCA1	0.032664		vCA1	AcbC	-0.000905237		AcbC	vCA1	-0.00270443		vCA1	AcbC	0.00306535		AcbC	vCA1	0.00218565	vCA1	AcbC	-0.000851326
	CeA	AcbC	0.00069003		AcbC	CeA	0.00674155		CeA	AcbC	-0.000123336		AcbC	CeA	-0.00124376		CeA	AcbC	0.00406284		AcbC	CeA	-0.00244597					AcbC	DMD	0.00139419		DMD	AcbC	-0.00977595		AcbC	DMD	-0.00561049		DMD	AcbC	-0.00529932		AcbC	DMD	0.000213054	DMD	AcbC	-0.0092835
	CeA	vDG	0.00905931		vDG	CeA	-0.00276975		CeA	vDG	0.0025936		vDG	CeA	-0.0015574		CeA	vDG	0.00210576		vDG	CeA	-0.00155296					AcbC	LS	-0.0230118		LS	AcbC	-0.00424659		AcbC	LS	-0.0158188		LS	AcbC	-0.0251599		AcbC	LS	-0.0143141	LS	AcbC	-0.0118623
	CeA	vCA1	0.000114762		vCA1	CeA	0.00198951		CeA	vCA1	-0.0048606		vCA1	CeA	0.00126461		CeA	vCA1	0.000518963		vCA1	CeA	0.00273194					AcbC	PVN	0.0345573		PVN	AcbC	0.00542737		AcbC	PVN	-0.00135272		PVN	AcbC	-0.000712247		AcbC	PVN	-0.0039662	PVN	AcbC	-6.53413e-06
	CeA	LS	0.000148089		LS	CeA	-0.00208662		CeA	LS	-0.000968188		LS	CeA	-0.00045269		CeA	LS	0.0018612		LS	CeA	-0.00239002					vDG	vCA1	0.0973535		vCA1	vDG	-0.000104075		vDG	vCA1	-0.00629285		vCA1	vDG	-0.000334126		vDG	vCA1	-0.0171037	vCA1	vDG	-0.00313904
	CeA	IL	0.00430169		IL	CeA	-0.0155874		CeA	IL	-6.03568e-05		IL	CeA	-0.0100049		CeA	IL	0.00533089		IL	CeA	-0.00270139					vDG	DMD	0.0715698		DMD	vDG	-0.000775011		vDG	DMD	-0.00272473		DMD	vDG	0.00151626		vDG	DMD	-0.0124419	DMD	vDG	-0.00911635
	CeA	PrL	-3.13672e-05		PrL	CeA	-0.00520145		CeA	PrL	-0.00511682		PrL	CeA	0.0113715		CeA	PrL	-0.00086839		PrL	CeA	0.00973498					vDG	LS	0.104459		LS	vDG	-0.00363172		vDG	LS	0.015915		LS	vDG	-0.00578699		vDG	LS	-0.0147024	LS	vDG	-0.002163
	EA	AcbSh	-5.454e-05		AcbSh	EA	-0.00238443		EA	AcbSh			AcbSh	EA			EA	AcbSh			AcbSh	EA						vDG	PVN	0.0151996		PVN	vDG	0.00878317		vDG	PVN	0.00903123		PVN	vDG	-0.00448805		vDG	PVN	0.00290971	PVN	vDG	-0.000954251
	EA	AcbC	-0.00332341		AcbC	EA	-0.00314545		EA	AcbC	0.00169749		AcbC	EA	-0.00737445		EA	AcbC	0.00127446		AcbC	EA	-0.00577924					vCA1	DMD	0.000868361		DMD	vCA1	-0.00214479		vCA1	DMD	0.00391245		DMD	vCA1	-0.0262863		vCA1	DMD	-0.00167858	DMD	vCA1	-0.0051357
	EA	vDG			vDG	EA			EA	vDG			vDG	EA			EA	vDG			vDG	EA						vCA1	LS	0.000420662		LS	vCA1	0.00162952		vCA1	LS	0.00451203		LS	vCA1	-0.0005023		vCA1	LS	0.000185534	LS	vCA1	7.6406e-05
	EA	vCA1	-0.000833894		vCA1	EA	0.00793374		EA	vCA1			vCA1	EA			EA	vCA1			vCA1	EA						vCA1	PVN	0.000303835		PVN	vCA1	0.00335207		vCA1	PVN	0.00313526		PVN	vCA1	-0.000807182		vCA1	PVN	-3.72338e-05	PVN	vCA1	0.00154513
	EA	LS	-0.0056985		LS	EA	-0.000313693		EA	LS	-0.00120824		LS	EA	-0.00429963		EA	LS	0.000700726		LS	EA	-0.00523954					DMD	LS	0.000980819		LS	DMD	-0.00164585		DMD	LS	-0.00620107		LS	DMD	-0.000575002		DMD	LS	-0.00362287	LS	DMD	-0.000158515
	EA	IL	0.000678617		IL	EA	0.0126754		EA	IL			IL	EA			EA	IL			IL	EA						DMD	PVN	-0.000399711		PVN	DMD	0.00408673		DMD	PVN	-0.0187641		PVN	DMD	0.00245207		DMD	PVN	0.00158392	PVN	DMD	0.00340843
	EA	PrL	-0.00247286		PrL	EA	-0.000966753		EA	PrL	-0.00204214		PrL	EA	-0.0108427		EA	PrL	-0.00214104		PrL	EA	-0.0230491					LS	PVN	0.00226013		PVN	LS	0.000774041		LS	PVN	0.000528411		PVN	LS	-0.00216968		LS	PVN	-0.001046	PVN	LS	0.0024342
	AcbSh	AcbC	-0.00379952		AcbC	AcbSh	0.0236211		AcbSh	AcbC	-0.00355338		AcbC	AcbSh	-0.0140711		AcbSh	AcbC	0.0440097		AcbC	AcbSh	0.00888781
	AcbSh	vDG	-0.00086959		vDG	AcbSh	0.044031		AcbSh	vDG	-0.00161175		vDG	AcbSh	0.0024888		AcbSh	vDG	0.0126293		vDG	AcbSh	-0.0188931
	AcbSh	vCA1	0.000140404		vCA1	AcbSh	0.00676485		AcbSh	vCA1	-0.00562348		vCA1	AcbSh	-0.000288145		AcbSh	vCA1	0.00993239		vCA1	AcbSh	-0.00442109
	AcbSh	LS	0.000152198		LS	AcbSh	-0.000191657		AcbSh	LS			LS	AcbSh			AcbSh	LS			LS	AcbSh
	AcbSh	IL	-0.00194921		IL	AcbSh	-0.0114794		AcbSh	IL	9.87851e-05		IL	AcbSh	-0.00414705		AcbSh	IL	0.000570065		IL	AcbSh	-0.00522694
	AcbSh	PrL	-0.00600662		PrL	AcbSh	-0.00136359		AcbSh	PrL	-0.00305277		PrL	AcbSh	-0.000659182		AcbSh	PrL	0.00357859		PrL	AcbSh	-0.00162341
	AcbC	vDG	0.00318087		vDG	AcbC	0.0755227		AcbC	vDG	-0.00169753		vDG	AcbC	0.0184187		AcbC	vDG	-0.000955434		vDG	AcbC	-0.0181332
	AcbC	vCA1	0.000140142		vCA1	AcbC	-0.00049198		AcbC	vCA1	-0.00187135		vCA1	AcbC	0.00298731		AcbC	vCA1	0.000185083		vCA1	AcbC	-0.00869931
	AcbC	LS	-0.015112		LS	AcbC	-0.00327632		AcbC	LS	-0.0353417		LS	AcbC	-0.0507583		AcbC	LS	-0.0285743		LS	AcbC	-0.0461502
	AcbC	IL	0.000430122		IL	AcbC	0.0170243		AcbC	IL	-0.00133539		IL	AcbC	0.00173903		AcbC	IL	-0.00461324		IL	AcbC	-0.0154316
	AcbC	PrL	-0.00108552		PrL	AcbC	-0.00280444		AcbC	PrL	-0.0020079		PrL	AcbC	0.00129588		AcbC	PrL	-3.59899e-05		PrL	AcbC	7.44354e-05
	vDG	vCA1	0.0810546		vCA1	vDG	0.00200545		vDG	vCA1	0.000609617		vCA1	vDG	0.00105479		vDG	vCA1	-0.0218221		vCA1	vDG	-0.00451424
	vDG	LS	0.0755374		LS	vDG	0.00657255		vDG	LS	-0.00456003		LS	vDG	0.0161889		vDG	LS	-0.0125192		LS	vDG	-0.0122561
	vDG	IL	0.00170788		IL	vDG	-0.0261724		vDG	IL	0.00680121		IL	vDG	0.00248401		vDG	IL	0.00603859		IL	vDG	0.00143457
	vDG	PrL	0.0726352		PrL	vDG	0.00190625		vDG	PrL	-0.00108282		PrL	vDG	-0.0154252		vDG	PrL	-0.0160537		PrL	vDG	-0.00438555
	vCA1	LS	0.000171775		LS	vCA1	-0.000680872		vCA1	LS	0.0081793		LS	vCA1	-0.00072319		vCA1	LS	-0.0021797		LS	vCA1	-0.00037971
	vCA1	IL	0.00618474		IL	vCA1	-0.0339834		vCA1	IL			IL	vCA1			vCA1	IL			IL	vCA1
	vCA1	PrL	-0.00352001		PrL	vCA1	0.00997655		vCA1	PrL	0.00555161		PrL	vCA1	0.00242374		vCA1	PrL	-0.0338226		PrL	vCA1	-0.00186719
	LS	IL	0.003277		IL	LS	-0.0115751		LS	IL	-0.00117609		IL	LS	-0.00311146		LS	IL	-0.00479852		IL	LS	0.00214199
	LS	PrL	0.0181514		PrL	LS	-0.0160074		LS	PrL	0.0246258		PrL	LS	-0.01974		LS	PrL	-0.0384618		PrL	LS	-0.0112052
	IL	PrL	-0.00299505		PrL	IL	0.000619508		IL	PrL	-0.00877758		PrL	IL	-0.000371112		IL	PrL	-0.00331061		PrL	IL	-0.00138393
	Brain Pairs with blank values of GC indicates less than 5 sessions of samples, and therefore were not included in analysis.

## Sheet: Figure 7
	Figure 7 b)	θ Power_End of bout SP_ 5s event			Figure 7 c)	γ Power_End of bout SP_ 5s event			Figure 7 d)	θ Power_End of bout EsP_ 5s event			Figure 7 e)	γ Power_End of bout EsP_ 5s event			Figure 7 f)	θ Power_End of bout SxP_ 5s event			Figure 7 g)	θ Power_End of bout SxP_ 5s event
		Social	Object			Social	Object			Isolated	Grouped			Isolated	Grouped			Female	Male			Female	Male
		0.508561	-0.51096			0.644212	-0.18439			-0.1299	0.566155			0.227062	0.535172			0.792557	0.285305			0.792557	0.285305
		-0.12831	-0.22949			0.265237	-0.80173			-0.1292	0.189313			0.045975	0.208524			-0.14356	0.195768			-0.14356	0.195768
		0.310503	-0.57055			0.232784	-0.88236			0.480574	0.19867			0.529393	0.540908			0.289345	-0.02713			0.289345	-0.02713
		-0.35721	-0.4461			-0.5213	-0.22394			0.038023	0.179008			0.169724	0.227864			0.299857	0.216986			0.299857	0.216986
		0.145095	-0.07791			0.216154	0.254778			-0.01638	0.233818			0.008129	0.00619			-0.12332	0.569689			-0.12332	0.569689
		0.277652	0.104696			0.056735	-0.03478			0.140114	0.168857			0.356462	0.092691			0.582283	0.493185			0.582283	0.493185
		0.315867	-0.50364			0.488576	-0.59517			0.395294	0.1644			0.043362	0.166034			0.268072	0.209633			0.268072	0.209633
		0.358125	-0.26936			-0.07268	-0.06979			0.123124	0.082484			-0.0631	-0.00694			0.050954	-0.03971			0.050954	-0.03971
		-0.29566	-0.20493			-0.17243	-0.20692			-0.23879	0.342295			-0.57092	-0.15256			0.551888	0.250584			0.551888	0.250584
		0.023395				0.084692				-0.68973	0.266165			-0.58156	-0.24964			-0.51135	0.165347			-0.51135	0.165347
		0.112155				0.369392				1.73795	-0.3633			1.64055	-0.25151			0.322586	0.82432			0.322586	0.82432
		0.634041				0.391565				0.409742	2.76702			0.922853	2.08214			0.379937	-0.10764			0.379937	-0.10764
										0.492397	0.796352			0.480757	1.40671			-0.11498	0.01149			-0.11498	0.01149
											0.313582				-0.16637			0.731083				0.731083
	Figure 7 h)	θ Power_Transitions to Obj_ 5s event			Figure 7 i)	γ Power_Transitions to Obj_ 5s event			Figure 7 j)	θ Power_Transitions to Grped _ 5s event			Figure 7 k)	γ Power_Transitions to Grped _ 5s event			Figure 7 l)	θ Power_Transitions to Male _ 5s event			Figure 7 m)	γ Power_Transitions to Male _ 5s event
		Repeatedi Object	Social to Obj			Repeatedi Object	Social to Obj			Repeated Grped	Iso to Grped			Repeated Grped	Iso to Grped			Repeated Male	Female to Male			Repeated Male	Female to Male
		-0.07702	0.607232			-0.00989	1.00355			0.162136	-0.73084			0.238075	-0.26043			-0.10651	-0.15465			0.113342	0.039071
		-1.06107	0.599946			-1.44812	0.161332			-0.01328	-0.3765			-0.0385	-0.23113			0.174499	-0.38293			0.07241	0.168183
		-0.08508	0.123975			-0.1164	0.512871			0.248315	-0.14442			0.650456	-0.02049			0.062244	-0.18852			-0.01879	-0.2105
		-0.70355	-0.00861			-0.6559	0.157241			0.317577	-1.04494			-0.22731	-0.98528			0.018306	-0.0906			0.728678	0.771362
		-0.07017	0.271775			0.194412	0.222358			-0.17692	0.230381			0.226002	0.115485			0.120979	-0.05032			0.048965	-0.05093
		-0.15137	-0.43688			0.00465	-0.08974			0.162684	-0.13439			0.038216	0.061096			-0.06642	-0.51269			0.009113	0.120755
		-0.1054	0.259145			0.053278	0.040292			-0.22193	-0.10349			0.067036	-0.32095			-0.0154	-0.14217			-0.24026	-0.29739
		-0.05652	-0.23787			-0.14678	0.376165			-0.17099	-0.54478			-0.11556	-0.15858			-0.10474	0.018665			0.035045	0.037913
		0.094554	-0.17693			0.074969	-0.29392			-0.28699	0.122508			0.114911	0.166178			-0.08628	-0.14873			-0.24502	0.035536
		0.020387	-0.31226			0.073825	0.577923			-0.13862	-0.50445			0.098286	0.375787			0.232103	-0.06422			0.216814	0.280949
		-0.09338	0.508151			0.033003	0.716269			0.479849	0.263149			0.476465	0.497486			-0.16492	-0.15906			-0.05651	0.864987
			-0.77513				-0.72292			0.330614	-2.08686			-0.06927	-0.86855			-0.34518	-0.72336			-0.30996	-0.52222
										0.453514	-3.03204			0.744316	-1.88103			-0.36455	-0.34132			-0.72721	-0.37944
										0.531399	0.019163			0.121	-0.17548			-0.47642	-0.38474			-0.21805	0.683793

## Sheet: Supplementary Fig. 1
Supplementary Fig. 1 f)
	1 s	2 s	3 s	4 s	5 s	6 s	7 s	8 s	9 s	10 s	11 s	12 s	13 s	14 s	15 s	16 s	17 s	18 s	19 s	20 s	21 s	22 s	24 s		1 s	2 s	3 s	4 s	5 s	6 s	7 s	8 s	9 s	10 s	11 s	12 s	13 s	14 s	15 s	16 s	17 s	18 s	19 s	20 s	21 s	22 s	24 s
Preferred stimulus	6.3333	14.1	15.3667	16.3667	4.6333	11.0333	0	14.5333	8.6333	9.9333	0	0	0	0	0	0	0	0	0	0	0	0	0	Unpreferred stimulus	5.5333	8.9	14.7667	3.9667	0	0	0	0	0	0	0	0	0	0	0	0	0	0	0	0	0	0	0
	6.0333	10.8333	13	6.6667	31.1667	5.8333	6.9333	0	0	9.5	0	0	0	0	14.5333	0	0	0	0	0	0	0	0		4.3333	9.7333	7.1	10.8	13	5.9333	0	7.1	0	0	0	0	0	0	0	0	0	0	0	0	0	0	0
	1.8667	0	9.6	27.4667	8.6667	32.8333	0	7.9	16.8667	0	10.5667	11.5333	0	0	0	0	0	0	0	0	20.0667	0	0		5.9667	7.1667	0	3.8333	4.8	0	6.1667	0	0	0	0	0	0	0	0	0	0	0	0	0	0	0	0
	2.2	2.8	17.8667	0	22.9	5.9333	6.4333	7.5333	8.7	0	10.5333	0	0	0	0	0	0	17.2	0	0	0	0	0		4	3.9	2.2333	0	0	0	0	7.9667	0	0	0	0	0	0	0	0	0	0	0	0	0	0	0
	3.1333	8.8	16.8	13.5333	13.2667	0	6.9667	7.4667	17.8333	9.9667	10.8333	11.1	0	0	0	0	0	0	0	0	0	21.8667	0		5.7	11.5667	2.3333	3.4	0	0	0	0	0	0	0	0	0	0	0	0	0	0	0	0	0	0	0
	7.7333	17.3667	2.2333	0	4.4333	0	0	0	0	0	0	0	0	0	0	0	0	0	0	0	0	0	0		3.4333	3	2.0667	0	0	0	0	0	0	0	0	0	0	0	0	0	0	0	0	0	0	0	0
	2.3667	11.9667	7.4667	13.5667	8.9	17.3667	0	7.2	17.1667	9.0333	10.2333	11.0333	0	13.7667	0	0	0	0	0	0	20.9	0	0		6.9333	8.3	4.8	3.0333	0	0	6.8333	0	0	0	0	0	0	0	0	0	0	0	0	0	0	0	0
	2.5333	1.8333	2.3333	7.3667	4.6	5.3667	0	0	8.1667	0	0	0	0	0	0	0	0	0	0	0	0	0	0		1.9333	5.1667	4.9667	3.4667	4.6	5.9333	6.6333	7.6667	8.8333	0	0	0	0	0	0	0	0	0	0	0	0	0	0
	6.3	7.7333	21.1667	21.0333	17.3	16.0667	0	0	0	0	0	0	12.0333	0	0	0	0	0	0	0	0	0	0		7.0667	4	0	0	0	0	0	0	0	0	0	0	0	0	0	0	0	0	0	0	0	0	0
	10.0667	10.3	16.5	21.0333	8.5333	10.6	6.5	14.1667	0	9.5	0	0	12.6	0	0	0	0	0	0	0	0	0	0		7.7333	2.2333	5.1667	3.1333	4.3667	0	0	0	0	0	0	0	0	0	0	0	0	0	0	0	0	0	0
	5.8667	6.9333	7.9	17.0333	17.7	0	13	14.7	0	0	0	0	0	0	0	0	0	0	0	0	0	0	0		3.9333	5.6333	9.8	10.4333	4.2	5.8333	0	0	0	9.1667	0	0	0	0	0	0	0	0	0	0	0	0	0
	1.8333	2.1	7.1667	10.2333	4.5333	0	0	0	8.8667	0	0	0	0	0	0	0	0	0	0	0	0	0	0		0.56667	3	0	3.4333	0	5.3	0	0	0	0	0	0	0	0	0	0	0	0	0	0	0	0	0
	4.1667	16.9667	13.7	25.0333	22.7333	5.9667	6.8667	14.5333	0	0	10.3333	11.3667	0	0	0	0	0	0	0	0	0	0	0		2.2333	7.0667	0	0	0	0	0	0	0	0	0	0	0	0	0	0	0	0	0	0	0	0	0
	2.7667	1.5	2.6333	0	0	0	0	7.7333	0	9.7	0	0	0	0	0	0	0	0	0	0	0	0	0		0.73333	0	0	0	0	0	0	0	0	0	10	0	12.4	0	0	0	0	0	0	0	0	0	0
	14.3667	12.0333	14.3	14.3667	0	0	6.1	0	0	0	0	0	0	0	0	0	0	0	0	0	0	0	0		4.1333	4.1333	4.8	10.5667	0	0	0	0	0	0	0	0	0	0	0	0	0	0	0	0	0	0	0
	6	5.8	7.1667	13.1	4.2667	16.1333	0	7.6667	0	0	0	11.9667	0	0	0	0	0	0	0	0	0	0	0		3.3667	7.5	6.6333	6.4	8.6667	10.5667	12.1333	7.2333	0	9.9333	0	0	0	0	0	0	0	0	0	0	0	0	0
	13.2667	10.7667	7.4333	7.2333	0	5.1333	0	7.6333	0	0	0	0	0	13.6	0	0	0	0	0	0	0	0	0		1.5333	5.5667	12.5	3.9	8.6333	5.3	6.5333	7.2333	0	9.2	0	0	0	0	0	0	0	0	0	0	0	0	0
	3.2333	6.7	4.6667	3.3667	8.6	10.6667	0	7.4	8.3333	9.4667	10.1667	0	24.8	0	29.0333	0	16.6333	0	0	0	0	0	0		1.2333	1.6	4.6333	3.9667	0	0	6.2333	0	0	0	0	0	0	0	0	0	0	0	0	0	0	0	0
	8.2333	10.3667	7.3	6.5	0	21.1667	0	30.2667	8.5667	9.5333	0	0	24.7333	0	0	0	0	0	0	0	0	0	0		2.9	2.3	0	3.1	0	5.6667	0	0	0	0	0	0	0	0	0	0	0	0	0	0	0	0	0
	0.96667	0	10.1333	7.6333	8.7333	0	0	7.2333	0	9.6667	10.3333	22.7	0	26.6	14.7	15	0	0	0	19.9333	0	0	0		4.0333	3.3333	6.3	3.6333	0	5.7	6.4333	0	8.5	0	0	0	0	0	0	0	0	0	0	0	0	0	0
	3.5	16.3	6.8667	17.7	0	5.6333	0	7.4667	8.9	9.2333	0	0	0	0	0	0	0	0	0	0	0	0	0		7.9333	5.8	4.9333	0	0	5.3333	0	0	0	0	0	0	0	0	0	0	0	0	0	0	0	0	0
	1.5	0	2.8667	0	12.8667	11.0333	12.4	7.7	0	0	0	0	0	0	0	15.6	0	0	0	0	20.3667	0	0		6.6	8	2.2333	0	4.4667	0	0	0	0	0	0	0	0	0	0	0	0	0	0	0	0	0	0
	2.6667	6.4	14.7	13.6	8.6	5.7667	19.1667	7.6667	16.2667	9.8	20.6333	0	0	0	0	0	0	0	0	0	0	0	0		0.4	1.2667	4.2333	0	9.3333	0	6.3	7.4	0	0	0	0	0	0	0	0	0	0	0	0	0	0	0
	0.33333	1.8	2.7667	7.5	0	0	20.0333	7.5333	0	19.2333	21.1667	0	24.4667	0	14.6	0	0	17.9	0	0	40.7	0	0		2.2	3.8	0	0	0	0	0	0	0	0	0	0	0	0	0	0	0	0	0	0	0	0	0
	8.4	11.5333	15.8333	6.8	13.9	5.3667	12.6	22.2667	0	0	0	11.9	0	0	0	0	0	0	0	0	0	0	0		1.1667	0	0	0	0	0	0	0	0	0	0	0	0	0	0	0	0	0	0	0	0	0	0
	8.6333	14.7	16.3333	17.8667	13.0333	16.5667	0	7.0333	8.1	0	0	0	0	0	0	0	0	0	0	0	0	0	0		4.3667	11.1	16.8667	3.2667	0	0	0	0	0	0	0	0	0	0	0	0	0	0	0	0	0	0	0
	6.7	13.1333	6.9	9.9667	8.7667	0	0	7.5	0	0	0	0	0	0	0	0	0	0	0	0	0	0	0		1.3333	5.4	10.2667	3.5667	0	5.8667	0	0	0	0	0	0	0	0	0	0	0	0	0	0	0	0	0
	5.1333	1.9	7.2667	0	0	0	0	0	0	0	0	0	0	0	0	0	0	0	0	0	0	0	0		2.2667	9.7667	20.7333	12.6	4.2	5	0	7.2333	0	0	10.4333	11.7	12.7667	0	0	0	33.0667	17.8333	0	19.4333	0	0	0
	7.7	20.9667	13	14.1667	0	10.2333	6.2667	0	8.0333	18.2667	0	0	0	0	0	0	0	0	18.6333	0	0	0	0		2.1333	3.0333	2.5333	7.2667	0	5.7667	0	7.1	0	0	0	0	0	0	0	0	0	0	0	0	0	0	0
	3.7667	8.1	0	7.5	8.4333	5.6333	6.6667	7.3333	0	9.7333	0	0	0	0	0	0	0	0	0	0	0	0	0		1	3.5	0	0	4.3667	0	0	0	0	0	0	0	0	0	0	0	0	0	0	0	0	0	0
	5.6667	3.8333	6.3333	6.7	4.7	0	0	0	0	0	0	0	12.3333	0	0	0	0	0	0	0	0	0	0		1.6667	1.0667	0	0	0	0	0	0	0	0	0	0	0	0	0	0	0	0	0	0	0	0	0
	3.0333	10.3	4.8	6.8	4.6333	5.0333	0	0	0	0	0	0	0	0	0	15.4333	0	0	0	0	0	0	0		4.9333	6	5.5	3.2667	4.6667	0	0	0	0	0	0	0	0	0	0	0	0	0	0	0	0	0	0
	3.4333	0	11	6.5333	0	5.0333	19.0667	30.1333	0	0	0	11.7667	0	13.3333	0	0	0	0	0	0	0	0	0		2.0333	9.6333	2.1	3.7667	0	0	0	0	0	0	0	0	0	0	0	0	0	0	0	0	0	0	0
	4.2333	12.7	22.7	0	21	16.7333	12.8667	7.4	8.6333	9.8333	0	0	0	0	0	0	16.9667	0	0	0	0	0	0		6.7667	4.6333	5.2	7.3	0	0	6.1	0	0	0	0	0	0	0	0	0	0	0	0	0	0	0	0
	5.8667	11.4	11.4333	10.4	0	5.0333	12.6667	0	0	0	0	0	0	0	14.4667	0	0	0	0	0	0	0	0		5.6333	3.6333	7.4333	7.3333	8.5	16.5667	12.9	0	8	0	0	0	0	0	0	0	0	0	0	0	0	0	0
	5.4	5.3667	7.9	3.1667	0	5.5	12.5	0	8.3667	0	0	0	12.4667	0	0	0	0	0	0	0	0	0	0		5.7667	14.1667	16.9333	3.4	12.9333	5.0667	0	7.7667	0	9.4	10.1333	0	0	0	0	0	0	0	0	0	0	0	0
	0.93333	5.6667	2.5333	6.7333	0	5.3667	0	0	25.4667	9.9667	10.4	11.8667	12.5	0	0	15.3333	16.3667	0	0	0	0	0	0		4.3	5.0333	14.6	7.1	4.8333	16.4	0	7.4667	8.2333	0	0	0	0	13.3667	0	0	0	0	0	0	0	0	0
	2.3333	1.6667	0	10.9333	9	5.1333	6.2	0	25.0667	0	10.7333	23	0	13.4667	14.7667	0	0	0	18.5	0	0	0	0		2.3	9.2333	7.5333	3.4333	8.6333	5.6667	0	0	0	19	0	0	0	0	0	0	0	0	0	0	0	0	0
	4.5667	13.4	15.7	3.7667	4.8333	10.7	6.2667	0	8.9667	9.2333	0	11.6333	0	0	0	0	0	0	0	0	0	0	0		1.0667	8.4667	6.9	3.4	13.1333	0	6.6	7.2	0	9.3333	10.5667	0	12.8667	0	0	15.6333	0	0	0	0	0	0	0
	4.2	19.0667	17.8	14.2	0	33.8667	13.7667	7.8667	0	0	0	0	0	0	0	0	0	0	0	0	0	0	0		12.6	6.7	5.2667	11.0667	8.6	5.4333	0	0	0	0	0	0	0	0	0	0	0	0	0	0	0	0	0
	2.3667	0	7.1	0	0	0	6.1333	0	17.1667	9.1	0	0	0	0	14.3	0	0	0	0	0	20.3667	0	0		2.6333	1.3333	0	3.5	0	0	0	7.7667	0	0	0	0	0	0	0	0	0	0	0	0	0	0	0
	6.9333	10.3667	12.2333	17.5667	14.0333	0	13.4	14.9667	8.0333	9.4333	0	0	12.0333	0	0	0	0	0	18.5	0	0	0	0		3.3667	12.0333	2.6667	7.2333	8.8	0	6.4667	0	0	0	0	0	0	0	0	0	0	0	0	0	0	0	0
	3.1333	18.3333	7.5333	0	0	5.8	0	0	0	9.6333	0	0	0	0	0	0	0	0	0	0	0	0	0		3.1333	14.8333	14.0667	10.5667	23.4667	5.6	12.2	14.7333	8	0	0	0	0	0	0	0	0	17	0	0	0	0	0
	8.6667	8.7667	7.1	6.4333	0	0	6.6	7.3667	8.5	0	0	0	0	0	0	0	0	0	0	0	0	0	0		5.9	14.9	15.7	13.7	9	5.9	12.5667	0	0	0	0	0	0	0	0	0	0	0	0	0	0	0	0
	5.6333	2.7667	2.6	0	0	0	0	0	0	0	0	0	0	0	0	0	0	0	0	0	0	0	0		4.4667	13.6	20.3667	9.8333	4.4333	21.7	19.2	7.1	8.3	0	0	0	12.7	0	0	0	0	0	0	0	0	0	0
	4.4667	5.7667	7.8	7.7333	0	5.0667	6	30.4333	0	9.7	0	0	0	0	0	0	0	0	0	19.1667	0	21.1667	0		2.1333	6.1333	2.3333	0	0	5	6.4	0	0	0	0	0	0	0	0	0	0	0	0	0	0	0	0
	0.46667	14	5.5	7.5667	0	5	19.2333	0	8.0667	0	10.1	22.6333	0	0	0	0	0	0	0	0	0	0	0		11.3333	20	7.1	0	9.5	0	0	0	0	0	0	0	0	0	0	0	0	0	0	0	0	0	0
	5.4	9	7.7333	3.9667	13.3	10.5	0	0	0	9.5	0	0	0	0	0	0	0	0	0	0	0	0	0		5	7.7	7.3333	3.4333	4.3333	11.1	6.1	0	0	0	0	0	0	0	0	0	0	0	0	0	0	0	0
	5.5	16.5667	8.2	0	4	0	0	0	0	0	0	0	0	0	0	0	0	0	0	0	0	0	0		4.0333	8.1667	2.6667	14.8	4.3	5.2667	6.6667	0	0	0	0	0	0	0	0	0	0	0	0	0	0	0	0
	4.4667	0	0	3.3333	0	0	0	0	0	0	0	0	12.1	0	0	0	0	0	0	0	0	0	0		0.56667	3.1	5.2667	0	0	0	0	0	0	0	0	0	0	0	0	0	0	17.9333	0	0	0	0	0
	0.5	5.2667	0	0	9.4667	10.4667	6.6667	14.7	8.2	0	10.9333	23.2667	0	0	0	0	0	0	0	0	0	0	0		1	0	0	0	4.3	5.2333	0	0	0	0	0	0	0	0	14.1	0	0	0	0	0	0	0	0
	1.7667	5.1333	8.0667	21.1333	9.5333	16.3333	0	7.7667	8.5333	19	0	11.7333	12.2	0	14.9	0	0	0	0	19.5667	20.4333	0	0		4.3333	2.7333	4.7	0	4.9333	0	0	0	0	0	10.2667	0	0	0	0	0	0	0	0	0	0	0	0
	4.9333	8.7667	7.3	7.3667	26.4	0	0	0	0	9.0333	0	0	0	0	0	0	0	0	0	0	0	0	0		3.4667	6.1	0	0	0	0	0	0	0	0	0	0	0	0	0	0	0	0	0	0	0	0	0
	11.5667	7.8	18.9333	0	0	0	6.0333	0	0	0	0	0	0	0	0	0	0	0	0	0	0	0	0		4.6333	6.9333	4.6	14.2667	13.3	0	0	0	8.8667	0	0	11.0333	0	0	0	0	16.3	0	0	0	0	0	0
	7.0333	6.5333	4.8667	13.9667	0	5.7667	6.7667	7.1667	0	0	10.8	0	0	0	0	0	0	0	0	0	0	0	0		7.6333	2.9667	10.0333	10.7667	9.1333	16.1	6.5	0	0	0	20.4667	0	0	0	0	0	0	0	0	0	0	0	0
	3.8	7.4333	2.1667	0	4.0333	0	19.6667	0	0	0	0	0	0	0	14.2667	0	0	0	0	0	0	0	0		4.5	2.5333	0	0	0	0	0	0	0	0	0	0	0	0	0	0	0	0	0	0	0	0	0
	2.1667	3.5	0	0	0	0	0	0	0	0	0	0	0	0	0	0	0	0	0	0	0	0	0		0.53333	0	2.5	6.6	8.2	0	0	0	8.5	9.3	10.3333	0	0	0	14.0333	0	0	0	0	0	0	0	0
	5.8333	5.5	0	10.9333	0	0	0	0	0	0	0	0	0	0	0	0	0	0	0	0	0	0	0		3.2333	2.7667	0	3.4667	4.5333	5.4667	0	7.6667	0	0	0	0	0	0	0	0	0	0	0	0	0	0	0
	6.2667	9.2	11.1333	3.9333	0	0	0	0	0	0	0	0	0	0	0	0	0	0	0	0	0	0	0		3.2	8.4	7.0667	13.8333	4.3333	5.5667	0	0	0	0	0	0	0	0	0	0	0	0	0	0	0	0	0
	7.6667	8.2333	2.0333	7.0333	0	10.8	0	0	0	0	0	0	0	0	0	0	0	0	0	0	0	0	0		4.1	6.7667	14.0333	10.9333	0	0	0	0	0	9.9667	0	0	0	0	0	0	0	0	0	0	0	0	0
	5.0667	1.2333	0	0	0	0	0	0	0	0	0	0	0	0	0	0	0	0	0	0	0	0	0		4.8333	2.7667	7.1	13.1333	13.4	0	0	7.1667	0	0	0	0	0	0	0	0	0	0	0	0	0	0	0
	1.2667	7.6333	7.0333	3	9.3333	10.9333	0	0	16.9333	0	10.5333	11.4	12.8	13.8667	14.5	0	16.7333	0	0	0	0	0	0		2.8	4.6	6.8333	13.8	4.1667	0	6.1	0	17.2333	0	10.9667	0	0	0	0	0	0	0	0	0	0	0	0
	2.5	6.3	10	14	13.2333	5	18.2	7.9	24.6333	9.1	0	11.1333	0	13.8667	14.9667	0	0	0	0	0	0	0	0		5.9333	7.0667	0	0	4.2333	0	0	0	8.3667	0	0	0	0	0	0	0	0	0	0	0	0	0	0
	8.6667	4.7333	22.7	14.1333	9.0333	5.2333	6.3	0	0	0	0	0	0	0	0	0	0	0	0	0	0	0	0		3.2333	1.4333	4.6333	10.0333	0	11.1	6.6	0	8.5667	0	20.9	0	0	0	29.4333	0	0	0	0	0	0	0	0
	7.6667	12.1	9.5	24.2	8.9667	26.5667	12.9333	0	0	0	0	0	0	0	0	0	0	0	0	0	0	0	0		4.0667	6.4333	5.4	3.3667	8.5667	0	0	7	0	9.7	0	0	0	13.7667	0	15.3333	0	0	0	0	0	0	0
	1.8667	2.8333	7.9667	11.0333	4.2	0	18.6333	0	16.5	9.6333	0	0	0	13.0333	0	15.3	0	0	18.4	19.4333	0	21.6333	0		1.2333	3.4	2	0	0	5.5	0	0	16.9	0	10	0	0	0	0	0	0	0	0	0	0	0	0
	4.8	9.7	15.0667	23.3	18.2	5.4	0	14.4667	8.4667	0	10.9667	0	12.1333	26.1	14.5333	0	0	0	0	0	0	0	0		4.9	4.8333	2.6333	6.7333	4.0667	0	0	0	0	0	0	0	0	0	0	0	0	0	0	0	0	0	0
	5.5333	5.2667	4.9667	6.9667	4.9333	15.4667	13.1	0	0	0	10.3	0	12.8	0	0	0	0	0	0	0	20.1667	0	0		11	14.3667	5.6667	17.5667	4.0333	0	0	0	0	0	0	0	0	0	0	0	0	0	0	0	0	0	0
	3.3333	2.6	5	7	0	10.2333	13.5333	0	8.5667	9.4	20.6333	0	0	0	0	0	0	0	18.5333	0	20.5667	0	0		5.5	16.1667	10.0667	18.0333	8.8	0	0	0	0	0	0	0	0	0	0	0	0	0	0	0	0	0	0
	2.5667	8.9667	17.2	20.8	4.3667	5.5667	0	0	0	0	20.4333	11.3333	0	0	0	0	0	0	0	19.7667	0	0	0		8.8333	5	11.9	6.8	0	5.7333	0	0	0	0	0	0	0	0	0	0	0	0	0	0	0	0	0
	8.8333	6.2667	13.7	10.8667	8.3333	5.7667	20.5667	0	0	0	0	0	12.5667	13.5	14.6667	15.7	0	0	0	0	0	0	0		0.56667	2.9	2.7333	3.4667	13.6	0	0	0	0	0	0	0	0	0	0	0	0	0	0	0	0	0	0
	3.2333	9.5667	12.8667	3.8333	0	10.1667	6.8	7.6333	0	0	0	0	0	0	0	0	0	0	0	0	0	0	0		8.1667	2.3667	0	0	0	0	0	0	0	0	0	0	0	0	0	0	0	0	0	0	0	0	0
	3.4333	9.2333	4.6	0	4.4667	5.9667	6.9333	15.0667	8.8333	0	0	0	0	0	0	0	0	0	18.0333	0	0	0	0		7.1	3.4333	4.8667	3.4333	0	0	0	0	0	0	0	0	0	0	0	0	0	0	0	0	0	0	0
	5.6333	5.2667	2.0667	3.8667	4.6	17.0667	6.0333	7.5667	0	0	0	0	0	0	0	0	0	0	0	0	0	0	0		8.4333	17.8	15.6667	7.4333	8.8333	0	6.9667	0	0	0	0	0	0	0	0	0	0	0	0	0	0	0	0
	5.7333	9.7667	7.3	13.7667	4.8	0	12.2	0	8.3333	9.9	0	11.7667	12.6	0	0	0	0	0	0	0	0	0	23.4333		3.4	3.8333	2.3667	10.3667	4.0333	0	6.8333	0	0	0	0	0	0	0	0	0	0	0	0	0	0	0	0
	14.4333	18.7	14.2333	18	9.6	11.1333	6	0	0	0	0	0	0	0	0	0	0	0	0	0	0	0	0		2.9	3.3667	4.2667	3.4	0	0	6.3	7.3333	8.7	0	0	0	0	0	0	0	0	0	0	0	20.7333	0	0
	9.3333	5.8333	24.2	3.3333	13.1667	10.3	6.5	7.6667	0	0	0	0	0	0	14.1	0	0	0	0	0	0	0	0		0.93333	2.5333	4.2	3.4667	4.7667	0	0	0	0	9.9667	0	0	0	0	0	0	0	0	0	0	0	0	0
	5.2667	12.3	7.6	27.7333	18.9	16.4333	6.3667	0	0	0	0	0	0	0	0	0	0	0	0	0	0	0	0		5.6667	12.5	6.2333	0	4.1333	0	0	0	0	0	0	0	0	0	0	0	0	0	0	0	0	0	0
	7.5333	13.9	6.8	14.2	14.4	10.6667	13.3	22.8667	0	9.3333	0	0	0	0	0	0	16.5333	0	0	0	0	0	0		2.7333	3.0333	0	3.4	0	0	0	0	0	0	0	0	0	0	0	0	0	0	0	0	0	0	0
	4.0333	15.5333	0	0	12.7333	0	12.3667	0	0	0	30.3333	0	0	0	0	0	0	0	0	0	0	0	0		0.8	2.1	7.3333	3.5	12.7	16.5667	6.2333	7.9667	8.3333	9.6	0	0	12.2	0	0	0	0	0	0	0	0	0	0
	5.5667	4.1667	2.0333	3.2333	0	5.3667	6	0	0	0	0	0	0	0	0	0	0	0	0	0	0	0	0		4.0333	5.5667	6.9	7.0333	13.9667	5.5	12.8	7.3333	0	9	0	0	12.0333	0	0	15.4333	0	0	0	0	0	0	0
	4.1667	11.3333	2.9333	6.5667	9.8	5.6333	6.3667	0	0	0	0	0	0	0	0	0	0	0	0	0	0	0	0		3.8	0	0	0	0	0	0	0	0	0	0	0	0	0	0	0	0	0	0	0	0	0	0
	4.6333	7.3667	7.9	7.5	8.9333	0	13.1667	0	0	0	0	0	0	0	0	0	0	0	0	0	0	0	0		1.2	8.0333	0	0	4.1333	0	0	14.6333	0	9.7	0	0	0	13.5	0	0	0	0	0	0	0	0	0
	4.2	3.1	2.3333	6.7667	0	10.5667	0	7.0667	8.4333	9.1667	10.9333	0	0	0	14.8333	31.3333	0	0	0	0	0	0	0		2.3333	4.1333	5.2333	3.9	8.3	0	0	0	0	0	0	0	0	0	0	0	0	0	0	0	0	0	0
	4.8667	12.9	5.5	7.1333	12.9667	0	13.1	0	16.9667	0	10.8	0	0	0	0	0	0	0	0	0	0	0	0		6.5	2.7667	9.6	0	0	5.6667	0	0	0	0	0	0	0	0	0	0	0	0	0	0	0	0	0
	12.1667	9.1333	12.4667	10.7667	4.8333	10.4667	6.1	0	0	0	0	11.2	0	0	0	0	0	0	0	0	0	0	0		4.5	7.1333	2.3667	0	4.3	5.6667	0	0	0	0	0	0	0	0	0	0	0	0	0	0	0	0	0
	2.9333	5.5333	2.6	3.4	0	10.6333	19.1333	14.5	0	0	0	0	12.0667	13.4667	14.4667	31.0667	0	0	0	0	0	0	0		2.6	2.2667	9.1	0	0	0	0	0	0	0	0	0	0	0	0	0	0	0	0	0	0	0	0

## Sheet: Supplementary Fig. 2
	Supplementary Fig. 2 d)											Supplementary Fig. 2 e)											Supplementary Fig. 2 f)
	-5	-4	-3	-2	-1	1	2	3	4	5		-5	-4	-3	-2	-1	1	2	3	4	5		-5	-4	-3	-2	-1	1	2	3	4	5
	-0.557026	0.157209	-0.27778	-0.15807	0.835689	3.66643	3.10721	2.36636	2.29557	1.73782		-1.21836	0.13931	-0.06442	0.1974	0.9461	2.468	1.58963	0.904762	1.18864	0.694419		0.24286	-0.35097	-0.03861	-0.17004	0.316767	1.34749	1.09935	1.07898	0.788652	0.555892
	-0.758147	-0.28753	-0.38666	0.207764	1.22458	3.47669	2.84039	2.3571	1.8482	1.20064		-0.8596	-0.6576	-0.86289	1.13402	1.24609	1.87475	1.32933	1.51405	1.37701	1.49158		0.423252	-0.3037	-0.34901	0.187826	0.041624	1.51683	0.641319	-0.3236	-0.35846	-0.2038
	-0.00595604	0.264731	-0.10745	-0.32814	0.176813	2.58708	2.23118	1.5745	1.6135	1.0244		-0.3798	0.110848	-0.28364	-0.11534	0.667947	1.64564	1.16752	0.936346	0.716541	0.16827		0.039417	-0.15478	-0.09203	-0.04192	0.249337	1.17416	0.681861	0.242043	-0.29758	-0.32733
	-0.202161	-0.18997	-0.02814	-0.22273	0.642998	2.55332	2.06949	1.25358	1.41788	1.16245		-2.22956	0.017566	-0.14629	0.874001	1.48426	3.58118	2.69062	2.15477	2.21703	1.30747		-0.63166	-0.1169	-0.12401	-0.27261	1.14515	2.45334	1.95066	2.20762	1.63464	1.49142
	-0.50362	-0.20614	-0.08853	0.006289	0.792003	2.42231	1.72243	0.96169	1.49119	1.00966		-0.62304	-0.27363	-0.71854	0.006974	1.60825	4.59018	2.40806	1.17627	2.42074	1.35114		-1.75926	-0.54552	0.523504	-0.00138	1.78263	2.54884	2.92338	4.08101	2.71507	2.27918
	-0.0844934	-0.23308	-0.57245	-0.01841	0.908432	2.98983	2.20446	1.80646	2.65918	2.38521		-0.73535	0.053314	-0.00164	-0.02587	0.709567	2.33553	1.73059	1.3879	1.38294	0.709815		-0.08432	0.068797	-0.21418	-0.16768	0.397349	1.93658	1.4612	1.25242	1.02196	1.08625
	-0.69701	-0.05148	0.015987	0.1913	0.541204	3.14805	2.81175	1.86117	2.10093	1.76775		-0.33517	-0.11938	-0.14213	-0.3136	0.90979	3.83871	2.63876	1.63262	2.21809	1.50797		-1.01104	-0.37807	0.322731	-0.02674	1.0931	2.3899	2.53704	2.88099	2.23766	1.76643
	-0.143928	0.163611	0.128065	-0.36738	0.219633	2.18667	2.04715	1.32221	1.39907	0.709475		0.466343	0.023606	-0.65258	-0.19309	0.355715	1.27323	0.759187	0.682536	0.404515	0.149108		-0.59831	-0.56849	0.114378	0.561795	0.490639	0.519577	0.938865	-0.32362	-0.88422	-0.39654
	-0.462898	-0.07122	-0.15257	0.221192	0.465493	2.67152	2.20997	1.60355	1.69798	1.35015		0.103106	-0.13957	-0.64185	-0.28007	0.958386	2.9001	1.95337	1.25977	1.65019	0.980533		-0.64136	-0.35545	0.018317	0.184252	0.794264	1.19887	1.57508	1.32109	0.494407	0.374247
	2.16946	-0.05721	-1.25474	-1.34574	0.48823	2.77643	1.1564	0.972239	0.693602	-0.38213		-0.18803	0.46886	0.479367	-1.36103	0.600834	4.21868	2.51289	0.404651	2.24822	1.45153		-2.45026	0.017132	0.435257	0.071484	1.92641	2.57453	2.70419	2.74319	1.59271	1.17425
	0.473927	0.241022	-0.61068	-0.27421	0.169947	1.9905	1.61174	1.11348	1.36208	0.96718		-0.13128	-0.08614	-0.31396	-0.09361	0.624999	1.62513	0.977006	0.531579	0.756282	0.48592		-0.17925	-0.15183	-0.20013	0.186781	0.344425	1.34205	1.11103	0.396093	0.09562	0.219558
	-0.0302772	0.118564	0.030675	-0.28823	0.169267	2.69435	1.95822	1.40243	1.57658	0.810721		-0.17906	0.508295	-0.46942	-0.38812	0.5283	1.94466	1.28982	1.16706	0.992954	0.203814		0.118923	-0.28302	0.124233	-0.1274	0.167269	1.48362	1.20335	0.290496	-0.20004	-0.49029
	-0.756902	0.302526	0.033844	-0.17726	0.597793	2.98991	2.72185	2.01656	2.2219	1.81804		-0.37703	-0.10436	0.012913	-0.07705	0.54552	2.07668	1.4202	1.10951	1.05316	0.71957		-0.41105	-0.08394	-0.07437	0.113089	0.456276	1.8291	1.62625	0.845782	0.992731	1.30206
	-0.146921	-0.12062	-0.43463	-0.07322	0.775393	3.0973	2.2191	1.79057	1.93797	1.10273		-0.40829	0.334934	-0.23501	-0.22762	0.536004	2.14295	1.45886	1.10789	1.10244	0.584782		0.009027	-0.04962	-0.18518	-0.06555	0.291334	1.66446	1.29697	0.81046	0.534321	0.303338
	-0.165664	-0.10841	-0.43925	-0.13979	0.853111	3.57766	2.84903	2.03513	1.90673	1.52926		-0.3186	-0.04951	-0.36727	-0.11394	0.849299	2.49218	1.85166	1.05619	1.59447	0.746652		-0.24163	-0.14284	-0.05076	-0.17167	0.606887	1.21516	1.10295	1.38077	0.758443	0.58504
	-0.273106	-0.0398	-0.33932	-0.04606	0.698286	3.33184	2.73075	1.95072	2.08154	1.50849		-0.2847	0.03145	-0.37864	-0.09217	0.724028	2.56437	1.78181	1.0717	1.26732	0.645515		-0.28006	-0.17925	-0.06918	-0.03107	0.709575	1.68576	1.49099	1.60331	0.903363	0.636261
	0.0339123	-0.36176	-0.30653	-0.22099	0.855368	2.98469	2.42544	1.57987	1.69681	0.995781		-0.44396	0.268639	-0.19568	-0.35896	0.729938	3.02295	1.92083	0.924289	1.92338	0.813048		-0.30594	-0.13787	0.168483	-0.37665	0.651983	1.95821	1.70566	2.12254	1.34069	0.828596
	-0.648604	-0.18987	-0.13409	0.085925	0.886635	3.87543	3.30634	2.59999	2.56814	2.02313		-1.2481	0.015245	-0.16918	0.08218	1.31986	3.02459	2.16069	1.59249	1.74203	1.58278		0.543444	-0.78956	-0.09069	-0.15966	0.496481	1.20289	1.2511	0.787796	0.427236	0.248621
	Supplementary Fig. 2 g)											Supplementary Fig. 2 h)											Supplementary Fig. 2 i)
	-5	-4	-3	-2	-1	1	2	3	4	5		-5	-4	-3	-2	-1	1	2	3	4	5		-5	-4	-3	-2	-1	1	2	3	4	5
	-0.15349	-0.0361255	-0.16844	-0.01375	0.371806	2.12628	1.24043	0.973407	1.00276	0.516242		-0.67833	0.140945	0.15942	0.075493	0.302489	1.21573	0.61195	0.189152	0.254461	-0.05517		0.281297	-0.12094	-0.02405	-0.19678	0.060494	1.14834	0.423761	0.24805	0.133934	-0.05245
	-0.51898	-0.409105	-0.48329	0.179712	1.23169	3.0259	2.06037	1.81964	1.4793	1.22984		-0.56315	-0.67215	-0.18867	0.987599	0.436365	1.86547	1.35736	1.00678	1.05283	0.800818		0.406066	0.377286	-0.07538	-0.37528	-0.3327	2.01543	1.01315	0.105305	-0.14051	-0.02287
	-0.00014	0.0583429	0.003218	-0.05088	-0.01054	1.31838	0.835329	0.748364	0.734035	0.425374		-0.31918	0.092175	0.058909	-0.05389	0.221994	0.971786	0.395788	0.261519	0.159258	0.102451		-0.12611	-0.20124	0.163724	0.064458	0.099157	0.730641	0.126824	0.053047	-0.04651	-0.13909
	-0.81902	-0.0729329	0.180242	0.284656	0.427071	1.56569	1.06057	0.600504	0.55208	0.802097		-1.21832	0.144343	-0.00904	0.179854	0.903163	2.31166	1.29945	0.717064	0.915988	0.63001		-0.18278	-0.16679	-0.132	0.069362	0.412197	1.34816	0.61387	0.691233	0.334305	0.305863
	0.043286	-0.184735	0.059695	0.060615	0.021138	0.896953	0.20988	0.152763	0.029016	0.088996		-0.12273	-0.23303	-0.23044	-0.15616	0.742361	1.69101	0.629154	-0.13513	0.478108	-0.10891		-0.40063	-0.11588	0.075043	-0.07506	0.516527	0.820276	0.571802	0.809393	0.681325	0.278655
	-0.17577	-0.328467	-0.19165	0.157072	0.538801	1.27913	0.646767	0.6664	1.08416	0.668797		-0.10813	0.021428	-0.09225	-0.09207	0.27101	0.876187	0.431582	0.260036	0.375368	0.192677		-0.25381	-0.07278	0.106897	0.098908	0.120763	0.772891	0.307327	0.165845	0.117159	0.091664
	-0.35964	-0.130695	0.066502	0.270802	0.153032	1.31154	0.805308	0.680773	0.501217	0.558083		0.381872	-0.01051	-0.18779	-0.4174	0.233813	1.20442	0.542252	0.016528	0.2858	0.146747		-0.71178	-0.71413	0.274478	0.450921	0.700518	1.08227	0.738243	0.945487	0.802185	0.647511
	-0.12439	0.0839596	0.143761	-0.02009	-0.08322	0.687452	0.463765	0.545993	0.560265	0.200837		-0.37988	0.032049	0.025642	0.2299	0.09229	0.16494	-0.04715	-0.00493	0.045648	0.003265		0.13034	-0.04605	0.012994	0.064073	-0.16137	-0.0735	-0.3166	-0.59182	-0.51546	-0.53272
	-0.60125	-0.403417	-0.24508	-0.03479	-0.18895	0.172967	-0.04473	0.1514	0.055237	0.05366		-0.27359	0.112767	-0.07081	-0.09075	0.32239	0.876398	0.508272	0.153689	0.339175	0.181179		-0.10865	-0.31093	0.116568	0.181299	0.121711	0.340352	0.02022	0.090529	0.018671	-0.1102
	2.14386	-0.0444898	-1.15234	-0.99896	0.051925	1.65132	0.040256	-0.24116	-0.11756	-0.92383		-0.17606	0.671956	0.243815	-1.11668	0.376963	2.8783	1.67849	-0.00755	1.34846	0.881654		-2.1408	0.186883	0.640151	-0.04118	1.35495	2.53746	2.22489	2.40019	1.49988	1.29174
	0.325993	-0.104228	-0.22124	-0.1169	0.116382	1.01736	0.467416	0.271562	0.316784	0.198861		-0.17921	0.015242	-0.04412	-0.06084	0.268943	0.883271	0.343171	0.12287	0.076108	0.048574		-0.01169	-0.07677	-0.04498	0.027171	0.106252	0.69688	0.246158	0.039996	-0.04019	-0.01299
	-0.18925	0.0484589	0.164662	0.013648	-0.03752	1.21363	0.781	0.433947	0.40169	0.115539		-0.15474	0.127184	-0.0876	-0.06369	0.178846	1.22554	0.636448	0.428832	0.385519	0.135043		0.171505	0.006942	-0.12402	-0.00913	-0.0453	0.931437	0.397124	-0.07375	-0.29751	-0.35241
	-0.77843	0.124382	0.340249	0.191224	0.122558	1.24027	0.915948	0.724523	0.722572	0.42503		0.302232	-0.13419	-0.05161	-0.08605	-0.03036	0.318585	-0.04576	-0.24491	-0.11621	-0.2661		-0.00605	0.305449	0.04754	-0.13042	-0.21653	-0.07819	-0.29446	-0.43161	-0.48459	-0.4301
	-0.04893	-0.234611	-0.19249	0.047971	0.428358	1.69884	0.871131	0.693948	0.869963	0.259325		-0.04265	0.048304	-0.08193	-0.05252	0.128797	1.30842	0.672356	0.414392	0.429295	0.183128		-0.04521	0.005539	-0.13554	0.063135	0.112072	1.02453	0.48005	0.142059	0.017057	-0.04811
	-0.22013	-0.205954	-0.34562	0.192357	0.579345	1.99539	1.26095	0.969685	0.908198	0.675394		0.108404	0.078134	-0.14463	-0.22123	0.179323	1.48198	0.809928	0.369262	0.554663	0.224252		-0.43425	-0.29468	0.136849	0.21059	0.381489	1.04676	0.562774	0.617734	0.471956	0.196729
	-0.08011	-0.204249	-0.24628	0.161932	0.368705	1.71949	1.02732	0.838229	0.805764	0.573675		0.014371	0.114812	-0.17646	-0.17618	0.223456	1.73418	1.07509	0.556526	0.680031	0.329072		-0.23183	-0.26233	0.075841	0.13278	0.285534	1.14965	0.65783	0.638527	0.456032	0.19477
	-0.28209	-0.45607	0.215792	0.067531	0.454841	1.61336	1.10919	0.511685	0.44184	0.180237		0.156051	0.225292	-0.06128	-0.31639	-0.00367	1.04474	0.486771	0.037583	0.554412	0.004089		-0.20503	0.041045	-0.05739	-0.02088	0.242257	0.833595	0.533517	0.695186	0.551669	0.271172
	-0.03781	-0.180958	-0.07964	-0.19018	0.488614	2.53709	1.77128	1.46702	1.21087	1.20166		-1.20847	0.492844	-0.02994	0.053885	0.691701	1.90224	1.33488	0.863239	0.360979	0.330699		0.579033	-0.92662	-0.00878	0.032782	0.323574	1.75885	0.842615	0.50301	0.216933	0.159917

## Sheet: Supplementary Fig. 3
	Supplementary Fig. 3 a)																			Supplementary Fig. 3 b)																			Supplementary Fig. 3 c)
	MeAD	AhiAL	BLA	Pir	BMP	CeA	EA	AcbSh	AcbC	vDG	vCA1	PLH	VP	DMD	LS	PVN	IL	PrL		MeAD	AhiAL	BLA	Pir	BMP	CeA	EA	AcbSh	AcbC	vDG	vCA1	PLH	VP	DMD	LS	PVN	IL	PrL		MeAD	AhiAL	BLA	Pir	BMP	CeA	EA	AcbSh	AcbC	vDG	vCA1
			0.116053	0.0887929		0.0480952	0.0599247	0.118848	0.0395851				0.0403915	0.0887469								-0.247176	-0.252018		-0.203448	-0.156592	-0.169226	-0.126603				-0.149851	-0.267273						0.177627	0.185149				0.186672				0.194933
			-0.0550533	0.082809		0.0660862	0.118484	0.146265	0.0840656				0.0606798	0.135396						-0.089134	0.010954						-0.0502405				0.0146673		-0.0561163		-0.0735529				0.00146959	0.151254				0.0509029				0.0925115
			-0.167538	-0.146624		0.211869	0.302499	0.00521426	0.324265				0.193338	-0.0476453						-0.139714	0.044932						0.0478776				0.0464946		0.0351307		0.0197169				0.0882539	0.235504				0.069229				0.113217
	-0.00658043	-0.0256174						0.0538921				-0.0244093		0.00347544		-0.0291302				0.0307619	0.259447				0.0137216				0.0611188				0.043188	0.0327217	0.0421894	0.0414171			-0.0328739			-0.0411804		-0.0246599	-0.00324022
	-0.352889	-0.173758						-0.275721				-0.174962		-0.246433		-0.185795				0.15227	0.189575				0.189657				0.249647				0.220777	0.221661	0.23738	0.217874												0.353528
	0.0921418	0.189382						0.205065				0.188799		0.176179		0.17857				0.216764	0.15178				0.22801				0.286969				0.253633	0.240911	0.255734	0.246679												0.092056
	0.212592	0.21358				0.218888				0.225242				0.226907	0.218801	0.229482	0.228892			-0.165932			-0.122041		-0.163242	-0.124642					-0.226409	-0.195364	-0.0926324	-0.226815	-0.127975				0.288802	0.165744	0.258823	0.233748		0.213651		0.403383		0.293063	-0.0366605
	0.262343	0.272412				0.126979				0.203747				0.273977	0.265937	0.284755	0.49649												0.0372477		0.0431865		0.0253341			0.022622			0.383537	0.353855	0.37443	0.351051		0.363313		0.283645		0.262751	-0.196779
	0.0275708			-0.0495073		0.0175793	-0.031487					-0.0424427	-0.0231939	0.0371317	-0.0467854	0.0387004													-0.00767079		0.0761532		0.0569328			0.0807477			0.113007	-0.140887	0.15383	-0.12071		-0.132502		-0.0218368		0.158373	-0.190085
	0.0726096			-0.0394246		0.051875	-0.0350814					0.0545747	-0.0448964	0.0600701	-0.042032	0.0821869				0.246338	0.22697	0.247508	0.199005		0.227938		0.219073		0.143659	-0.0586038	0.225655	0.214393	0.254348			0.227164			-0.0945568			0.182741	-0.0750995	-0.0695047	-0.0535893	-0.0888822	-0.0748424		-0.265201
										0.248871		0.322787		0.364712			0.374386			0.185157	0.149972	0.171214	0.147528		0.165461		0.236724		0.19784	-0.0870032	0.190872	0.192834	0.180873			0.0339672			0.289659	0.270047	0.30069					0.32384	0.31288	0.243322	0.167018
										0.465563		0.465305		0.560762			0.580231			0.239491	0.202462	0.21791	0.217033		0.206873		0.138348		0.145354	-0.0222066	0.211861	0.0987636	0.329035			0.0526376			0.151444	0.146921	0.167429					0.146362	0.175901	0.0723928	0.0426673
	-0.0459698	-0.0539662	-0.0248881	-0.0252311			-0.0423828	0.00213697					-0.0302686		-0.0421213	-0.000875004	-0.0809186			-0.0171807			0.213815	-0.0205705	-0.106569	-0.0689104	-0.0885765	-0.0956002		-0.0134804	-0.0875952	-0.0564855	-0.0585297		-0.0634365	-0.0842456	-0.0577522		0.231487	0.227524	0.256081					0.28714	0.287277	0.217186	0.184363
	0.425126	0.268507	0.393717	0.390235			0.385142	0.40555					0.395085		0.376009	0.409673	0.332216			0.309205	0.300529	0.304557					0.310436	0.314876	0.287744	0.263779	0.31611		0.317206	0.313755	0.316119		0.301438		0.453077			0.44817	0.457663		0.447432		0.437575	0.345433
	0.110049	0.158165	0.14284	0.110324		0.101204		0.0487999		0.0540255	0.0285671	0.116107	0.0839588	0.139897			0.0343607			0.324904	0.312577	0.329106					0.332395	0.34723	0.309352	0.272181	0.350572		0.354772	0.344787	0.350511		0.345168		0.378161			0.371348	0.375573		0.365734		0.376519	0.161165
	0.176377	0.212682	0.165002	0.165906		0.183096		0.176432		0.0731072	-0.0348067	0.197064	0.157969	0.249782			0.157042			0.311098	0.322199	0.328701					0.367736	0.394102	0.248411	0.243181	0.406757		0.420983	0.402286	0.395098		0.332192		0.160447			0.171286	0.166949		0.158364		0.124497	0.20321
	0.068037	0.182297	0.10149	0.187978		0.175377		0.111012		0.203283	-0.0460015	0.0418573	-0.043335	0.0950349			0.0634023			0.611241			0.601033	0.615614		0.597616		0.608853	0.663433					0.601393	0.600728	0.600531	0.612824		0.00390667	-0.0444335		-0.0376567	-0.0583845	-0.0128291		-0.182347	-0.084101
	0.368101			-0.0179286	0.358426	0.367505	0.358762	0.367291	0.382366		0.338017	0.373749	0.363217	0.356377		0.368746	0.370151	0.36727		0.672331			0.676416	0.6812		0.679009		0.645368	0.573457					0.676093	0.680991	0.692884	0.673819		-0.00428978	-0.0575214	0.00285219	0.0291501		0.0250115
	0.30051			0.195485	0.299204	0.312267	0.293942	0.306281	0.303401		0.247692	0.30231	0.289323	0.300224		0.294498	0.297035	0.307184		0.195857			0.213921	0.179743		0.243816		0.189054	0.24392					0.216757	0.226541	0.230033	0.225139		-0.0280409	-0.0638055	-0.0853782	-0.0716306		-0.0701707
	0.195127			-0.0194893	0.149981	0.126733	0.150087	0.117221	0.101807		-0.100204	0.147005	0.165052	0.163788		0.156304	0.0186468	0.0497171		0.0551027	0.102452		0.16255	0.13935	0.00982715		-0.0702579	0.00949075			0.0790038		-0.0894375	0.0534515	0.0577042	-0.152611	-0.0783184		-0.139233	-0.143323	-0.199243	-0.183891		-0.206218
	0.257498	0.269068	0.314322					0.320519	0.322959	0.266275	-0.0548046	0.334078		0.355419	0.334488	0.33074		0.301756		0.130944	0.136738	0.340586	0.338717		0.339216						0.339206		0.34004	0.334545	0.34275	0.341197	0.0217155				-0.0163216	0.144368		0.257165	0.0614395		0.00686663
	0.0265084	0.0203265	0.0818781					0.100983	0.109593	0.0324031	0.0161797	0.126098		0.136689	0.103992	0.108237		0.0959013		0.131546	0.0604953	0.180245	0.185531		0.199297						0.203987		0.19244	0.179815	0.204156	0.169012	0.204019				0.00657956	0.0293508		0.111201	0.0907162		0.0300646
	0.0430267	0.0452485	0.0948313					0.114261	0.140395	-0.0805455	-0.121054	0.141992		0.102268	0.12806	0.129347		0.0698019				-0.096338	-0.000318046		0.178697	-0.0713068		-0.162234						-0.0747666	0.18435		-0.123949				0.0203033	-0.0804583		0.0819335	-0.113956		-0.223083
	0.352664			0.310438	0.349907		0.328903		0.302761	0.329824					0.303863	0.318555	0.26811	0.282211				0.0689709	-0.00174776		0.186743	-0.0873718		-0.159549						-0.0988616	0.12755		-0.0138275		-0.0168098		-0.0208653			-0.0451159	0.00409898		-0.0436317		-0.0387018
	0.360906			0.329778	0.367575		0.347043		0.286403	0.407316					0.323111	0.342782	0.298775	0.328451				0.105542	-0.145539		0.118999	-0.187609		-0.303173						-0.23822	0.0326668		-0.235233		0.00608443		0.0601009			-0.00182156	0.00955294		0.00551161		-0.00312008
	-0.0658628	-0.0753017		0.054889	0.0208973	-0.0816431		-0.127815	-0.0982082			0.0137926		-0.166695	-0.139084	-0.0144785	0.224068	0.266291		0.147139		0.112793			0.119086	0.151926		0.125037		0.114209		0.123131	0.184634	0.0904761	0.153172		0.157509		-0.154229		-0.0789389			-0.130647	-0.114118		-0.0600882		-0.111616
	-0.0144101	0.0382532		0.163743	0.0902976	-0.0144475		-0.0599411	-0.0301267			0.0514678		-0.0617072	-0.0104877	0.108501	0.189446	0.136554		0.0105494		0.0074454			-0.024345	0.0182737		-0.0216886		0.0626475		0.0271426	0.120515	-0.0397138	0.0608537		0.0427159
	0.153407	0.1292	0.152379	0.232395		0.078732						0.25202		0.253616	0.226466	0.224036	0.249448	0.214521		-0.0478221		-0.0579428			-0.0682183	-0.062208		-0.0769208		-0.021835		-0.0649862	-0.0569883	-0.12332	-0.0946603		-0.0470066
	0.0929845	0.0704534	-0.0178292	0.0576174		0.0299103						0.0113732		0.0329528	-0.00754007	0.0043932	0.0720528	0.111277
			0.297317	0.0040986		0.203753	0.317582		0.212638						0.231272	0.419453		0.206268
			0.0170678	0.00347151		0.181217	0.188252		0.0762076						0.169871	0.213793		0.181594
	0.367797		0.373209			0.366419	0.366397		0.359801		0.372494		0.360431	0.36517	0.370565	0.367507		0.364877
	-0.103419		-0.0942927			-0.0839557	-0.0884899		0.0128378		-0.102922		-0.0855339	-0.0982506	-0.0896094	-0.0958713		-0.0497511
	Supplementary Fig. 3 d)																			Supplementary Fig. 3 e)																			Supplementary Fig. 3 f)
	MeAD	AhiAL	BLA	Pir	BMP	CeA	EA	AcbSh	AcbC	vDG	vCA1	PLH	VP	DMD	LS	PVN	IL	PrL		MeAD	AhiAL	BLA	Pir	BMP	CeA	EA	AcbSh	AcbC	vDG	vCA1	PLH	VP	DMD	LS	PVN	IL	PrL		MeAD	AhiAL	BLA	Pir	BMP	CeA	EA	AcbSh	AcbC	vDG	vCA1
			0.00634214	-0.0256158		-0.00462797	-0.00258152	0.0629844	0.0015				-0.0470629	-0.0294239								-0.109148	0.0280268		-0.0240106	-0.0304857	-0.0354698	-0.00159953				-0.00453288	0.0262438						0.0714065	0.361731				0.0829829				0.0834206
			-0.0366193	0.0296974		0.00959654	0.0251112	0.0612898	0.0235379				-0.0641155	-0.00766538						-0.0514754	0.0742841						-0.105062				0.0692142		-0.0583332		-0.147668				-0.00399991	0.233139				0.0117504				0.0464088
			-0.0910594	-0.0183268		-0.125343	-0.215125	-0.0784882	-0.0677159				0.0458888	-0.0571758						-0.137698	0.0719231						-0.0391053				0.0724582		0.0400789		-0.00889967				0.035942	0.249923				0.0870253				0.0770075
	-0.20323	-0.0365235						-0.102405				-0.0304591		-0.0842843		-0.153791				0.0606461	0.294966				0.0298572				0.0760251				0.0763876	-0.0190619	-0.00566524	0.0321776			-0.0827795			-0.00185137		-0.0625519	-0.053712
	-0.0517635	0.00528082						-0.170999				0.00843653		-0.0158812		-0.0258255				0.0526492	0.333765				0.175984				0.141662				0.0473483	-0.0360518	0.0169912	-0.0326531												0.213126
	0.141534	0.175175						0.0321064				0.176534		0.138751		0.152221				0.101277	0.412018				0.105069				0.132273				0.099408	0.0830164	0.0779779	0.0898531												-0.0148858
	0.0135115	0.26056				0.0497574				0.0274015				0.0285197	-0.0272524	0.0322761	0.000441578			-0.142563			-0.107623		-0.137473	-0.171325					-0.118337	-0.0880945	-0.0527399	-0.243715	-0.103441				-0.123565	0.0403592	-0.136953	0.0542419		-0.0978347		-0.141137		0.0680731	-0.190116
	0.365671	0.356416				0.358742				0.362244				0.355111	0.352128	0.362007	0.39112												0.0294444		0.0226379		-0.0159626			-0.03621			0.0171018	0.170823	0.0563482	0.171552		0.146363		-0.0903477		0.172423	-0.12716
	-0.0723931			-0.199497		-0.0434172	-0.0115531					-0.0799652	-0.171007	-0.0300418	-0.0864623	-0.0854899													0.0197405		0.0280104		0.00554736			0.0696486			-0.156166	-0.0610455	-0.155758	-0.0576897		-0.08289		-0.255561		0.124808	-0.105376
	-0.176153			-0.156858		-0.166926	-0.178368					-0.104988	-0.131857	-0.133046	-0.116802	-0.155542				-0.00788937	0.128677	0.0296991	0.133273		-0.0119903		-0.0458252		0.0193129	-0.0210502	0.0275865	-0.022652	0.0790063			0.10805			-0.10235			0.219358	-0.0351457	0.0134078	0.0324985	0.0273141	0.050461		0.0122002
										-0.0255997		0.199536		0.117177			0.0758339			8.66019e-05	0.0710047	0.00188047	0.0745438		0.0555619		-0.0750946		-0.10731	-0.123861	-0.00658056	-0.0404361	0.012271			0.101837			0.0313475	0.0588846	0.136772					0.054653	0.13046	-0.0751627	-0.0854388
										0.524803		0.359585		0.315281			0.281307			-0.049706	0.110617	-0.0449277	0.110528		0.0994951		-0.120074		0.0566594	-0.0593702	-0.0386872	-0.103589	0.032809			0.128272			-0.179035	-0.0664014	0.0793729					-0.0085046	0.0238757	-0.208916	-0.177153
	-0.154628	-0.19194	-0.170288	-0.165513			-0.181876	-0.154244					-0.158529		-0.16138	-0.140982	-0.159033			0.00204489			0.230557	0.052108	0.0498386	0.0133372	0.0636269	0.0263546		0.203844	0.00353063	0.0429949	0.00428716		0.0525659	-0.00604834	0.104103		-0.057941	0.024279	0.0897286					0.145117	0.148641	-0.159746	-0.0251857
	0.267891	0.155103	0.208083	0.218539			0.216512	0.238265					0.249846		0.234286	0.228309	0.194975			0.106332	0.143027	0.145441					0.176712	0.241153	-0.105705	-0.0686013	0.262857		0.267778	0.270543	0.266656		0.231026		0.333225			0.343991	0.303257		0.285452		0.226866	0.331623
	0.0258292	0.0461624	0.0616228	0.0267593		0.0120058		-0.0420111		0.0274105	0.0897056	0.0213943	-0.0256307	0.0599319			0.129524			0.0905053	0.190734	0.224993					0.164618	0.268229	-0.0182936	-0.0165529	0.314845		0.299427	0.295235	0.297161		0.184548		0.319438			0.335447	0.285852		0.277757		0.213686	0.226746
	-0.0693473	-0.0936162	-0.0681088	-0.0440068		-0.0131531		-0.118899		0.0603199	-0.0588246	-0.103097	-0.119844	-0.0587119			0.0327685			0.045615	0.133366	0.198649					0.176443	0.206144	0.056545	0.0682312	0.167639		0.209081	0.198815	0.174175		0.17489		-0.0629207			-0.031027	-0.0587807		-0.0282775		-0.0218362	0.104074
	0.0703009	0.166428	0.0170298	0.165869		0.167564		0.0471764		0.114201	-0.00391179	0.0911719	0.0535106	0.12016			0.149173			0.545975			0.564875	0.555076		0.540799		0.534681	0.590646					0.562225	0.555542	0.53905	0.526835		-0.145875	-0.0701307		-0.0991301	-0.0475244	-0.020628		-0.0940545	-0.107507
	0.23814			0.113274	0.294677	0.335441	0.356777	0.275345	0.179365		0.213643	0.314717	0.343441	0.342094		0.30977	0.366437	0.374003		0.520422			0.603318	0.556853		0.530819		0.472677	0.651202					0.557785	0.567144	0.44885	0.513835		-0.0446198	-0.117187	-0.0667332	-0.0548939		-0.0783454
	0.0303421			0.0985141	0.0528117	0.0900436	0.0412385	0.0401201	-0.0404619		0.269924	0.0567528	0.0874975	0.0987228		0.0684118	0.0713224	0.199133		0.0636688			0.165344	0.0809129		0.103998		0.0935514	0.21763					0.0808975	0.0906446	0.0664812	0.0939393		-0.0667212	-0.151526	-0.141266	-0.0870522		-0.142651
	0.116204			0.164803	0.134697	0.270702	0.205149	0.288711	0.26362		0.0184341	0.242906	0.22169	0.213868		0.264094	0.126182	0.203363		-0.282343	-0.286834		-0.157314	-0.291346	-0.310771		-0.359476	-0.374896			-0.263367		-0.150019	-0.0787016	-0.164312	-0.322321	-0.0564097		-0.094296	-0.141265	0.0389334	0.119154		0.0524444
	-0.11671	-0.0445992	0.209032					0.0584024	0.0999523	-0.0938203	-0.218584	0.0987548		0.156051	0.0829246	0.11368		0.0237254		0.135064	0.129045	0.0189565	0.0701569		0.179444						0.211279		0.222366	0.184473	0.224542	0.11328	0.212166				0.0598698	0.065177		0.125583	0.0387		-0.039198
	-0.183034	-0.00335924	0.261664					0.0358405	0.0891026	-0.143391	-0.0274165	0.0436067		0.0905635	0.0438546	0.0252243		0.119351		0.0521685	0.0188371	-0.00675122	0.0219382		0.0176457						0.0157868		0.0138158	-0.0141515	-0.00118072	-0.0107401	0.138835				0.0343594	0.0137163		0.0492778	0.0291235		-0.00582638
	-0.022332	0.109209	0.188664					0.13853	0.127616	-0.0375848	0.0330235	0.145502		0.142972	0.188237	0.155089		-0.00765309				0.0949936	0.182233		0.241818	0.0298234		-0.0512						-0.0154795	0.0722746		-0.0372392				0.22619	0.212398		0.247484	0.201525		0.15488
	0.0747772			0.0570495	0.0641885		0.0604289		-0.000287186	0.271672					0.0147445	0.0367306	0.0670079	0.0898131				0.284935	0.175281		0.274249	0.157279		0.0412333						0.0593646	0.173701		0.0272778		0.0456209		0.0975495			0.0386057	0.0662818		0.0376456		0.0539421
	0.22468			0.171118	0.275754		0.253028		0.214975	0.346821					0.19213	0.235152	0.1236	0.263089				0.320439	0.364659		0.382283	0.305627		0.227679						0.271598	0.327163		0.247443		0.102548		0.154378			0.107719	0.135235		0.158237		0.104538
	0.0947502	0.133357		0.130607	0.0523207	0.0447498		0.0301517	0.0538045			0.0738581		-0.142359	0.106947	0.165765	0.308357	0.236397		-0.073442		-0.0937904			-0.0692117	-0.0516452		-0.088877		-0.0566209		-0.0373516	-0.0496412	-0.0950679	-0.0616089		-0.0519498		0.0272388		0.0227739			0.0568428	0.0446752		0.0380036		-0.0243266
	0.0179056	0.027446		0.0585188	0.0722745	0.0815492		0.0419552	0.030046			0.0461018		-0.0449503	0.0882076	0.0966736	0.180943	0.151153		0.0506998		0.0219831			0.0697847	0.0995358		0.0543057		0.0337415		0.0380916	0.0787062	0.0428376	0.0468275		0.0845572
	0.108276	0.0168059	-0.235451	-0.227677		-0.0870464						-0.236868		-0.210207	-0.232871	-0.220589	-0.200998	0.230836		-0.035027		-0.0178291			0.0107253	-0.0606929		-0.00357967		-0.107634		-0.044218	-0.0502226	0.0381639	0.0650196		0.103517
	-0.00725156	-0.110142	-0.140758	-0.0525439		-0.0263883						-0.0204178		0.00638262	0.0267739	-0.0381833	-0.0569184	0.0616297
			0.339165	0.351835		0.349639	0.285792		0.233788						0.284599	0.330419		0.253392
			0.45942	0.429705		0.430255	0.379805		0.285979						0.337929	0.444293		0.313671
	0.170215		0.112616			0.137101	0.125112		0.0788609		0.0161815		0.0238039	0.255995	0.20029	0.252213		0.22692
	-0.177728		-0.18751			-0.160887	-0.171826		-0.106973		-0.1808		-0.174926	-0.173497	-0.163219	-0.173236		-0.147627
[truncated: 7 more columns]

[truncated: 6 more sheets: Supplementary Fig. 4, Supplementary Fig. 5, Supplementary Fig. 6, Supplementary Fig. 7, Supplementary Fig. 8, Supplementary Fig. 9]
