# Supplementary material for: Synchronized LFP rhythmicity in the social brain reflects the context of social encounters
Source: Commun Biol. 2024 Jan 2;7:2. doi: 10.1038/s42003-023-05728-8 (PMC10761981; doi:10.1038/s42003-023-05728-8)
Supplement: Supplementary file 5 — Supplementary Data 2 [file 42003_2023_5728_MOESM5_ESM.xlsx]

## Sheet: Sheet1
Subjects	Sessions	trial recorded (rec)			Electrode number targetted to each region (when two electrode were found in same region, only first was considered analysis)																		Regions that were not considered for analysis because of low count repeated targets																electrdoes that showed high Impedance
		SP	ESP	SxP	AhiAL	AcbC	AcbSh	BL	BMP	vCA1	CeA	vDG	DMD	EA	IL	LS	MeAD	PLH	PVN	Pir	Prl	VP	STIA	AA	IPAC	SN	CPu	CA3	CA2	PH	cp	ZI	st	VS	S1BF	BNST	MePD	AhA	Total non-active electrode	Brain regions	Expanded Names
Mouse28	trial 1	rec	rec			2	2	1			2		1	1						1		1														2	1	1	1	AhiAL	Amygdalohippocampal Area, Anterolateral Part
	trial 2	rec				2	2	1			2		1	1						1		1														2	1	1	1	AcbC	Accumbens Nucleus, Core
	trial 3	rec				2	2	1			2		1	1						1		1														2	1	1	1	AcbSh	Accumbens Nucleus, Shell
Mouse29	trial 1	rec	rec		1		1						2				2	2	2																				6	BL	Basolateral Amygdaloid Nucleus
	trial 2	rec	rec		1		1						2				2	2	2																				6	BMP	Basomedial Amygdaloid Nucleus, Posterior Part
	trial 3	rec			1		1						2				2	2	2																				6	vCA1	Field CA1 of the Hippocampus, ventral
Mouse32	trial 1	rec	rec	rec	1						1	1	1		1	1	1		1																				8	CeA	Central Amygdaloid Nucleus
	trial 2	rec	rec	rec	1						1	1	1		1	1	1		1																				8	vDG	Dentate Gyrus, ventral
	trial 3		rec	rec																																			8	DMD	Dorsomedial Hypothalamic Nucleus, Dorsal Part
Mouse33	trial 1	rec	rec	rec							1		1	1		1	1	1	1	2		1			1									1					4	EA	Extended Amygdala
	trial 2	rec									1		1	1		1	1	1	1	2		1			1									1					4	IL	Infralimbic Cortex
	trial 3																																							LS	Lateral Septum
Mouse34	trial 1	rec	rec	rec								1	1		1			1								1	1	1		2	2		1			1			3	MeAD	Medial Amygdaloid Nucleus
	trial 2	rec	rec	rec								1	1		1			1								1	1	1		2	2		1			1			3	PLH	Peduncular Part of Lateral Hypothalamus
	trial 3																																							PVN	Paraventricular Hypothalamic Nucleus
Mouse35	trial 1	rec			1		1	1						1	1	1	1		1	1		2														2			3	Pir	Piriform Cortex
	trial 2	rec			1		1	1						1	1	1	1		1	1		2														2			3	Prl	Prelimbic Cortex
	trial 3																																							VP	Ventral Pallidum
Mouse37	trial 1	rec	rec	rec	1		1	1		1	1	1	1		1		1	1		1		1																	4
	trial 2	rec	rec	rec	1		1	1		1	1	1	1		1		1	1		1		1																	4	STIA	bed nucleus of the stria terminalis, intraamygdaloid
	trial 3	rec	rec	rec	1		1	1		1	1	1	1		1		1	1		1		1																	4	AA	anterior amygdaloid area
Mouse38	trial 1	rec	rec	rec		1	1		1	1	1		1	1	1		1	1	1	1	1	1							1										1	IPAC	interstitial nucleus of the posterior limb of the ant
	trial 2	rec				1	1		1	1	1		1	1	1		1	1	1	1	1	1							1										1	SN	substantia nigra
	trial 3	rec				1	1		1	1	1		1	1	1		1	1	1	1	1	1							1										1	CPu	caudate putamen (striatum)
Mouse39	trial 1	rec	rec	rec	1	1	1	1		1		1	1			2	2	1	1		1																		2	CA3	field CA3 of the hippocampus
	trial 2	rec	rec	rec	1	1	1	1		1		1	1			2	2	1	1		1																		2	CA2	field CA2 of the hippocampus
	trial 3	rec	rec	rec	1	1	1	1		1		1	1			2	2	1	1		1																		2	PH/ PHA	posterior hypothalamic nucleus/area
Mouse40	trial 1	rec	rec	rec		1			1			1		2	1	1	1		1	1	1									1		1							2	cp	cerebral peduncle
	trial 2	rec	rec	rec		1			1			1		2	1	1	1		1	1	1									1		1							2	ZI/ZIR	Zona incerta
	trial 3		rec	rec		1			1			1		2	1	1	1		1	1	1									1		1							2	st	Stria Terminalis
Mouse41	trial 1		rec	rec	1	1	1		2		1		1		1	1	1	1	1	1	1							1											1	VS	ventral subiculum
	trial 2	rec			1	1	1		2		1		1		1	1	1	1	1	1	1							1											1	S1BF	primary somatosensory cortex, barrel field
	trial 3	rec			1	1	1		2		1		1		1	1	1	1	1	1	1							1											1
Mouse42	trial 1	rec	rec	rec	1			1			1		1		1	1	1	1	1	1	1														1				4
	trial 2	rec		rec	1			1			1		1		1	1	1	1	1	1	1														1				4
	trial 3		rec	rec	1			1			1		1		1	1	1	1	1	1	1														1				4
Mouse43	trial 1	rec	rec	rec		1		1			2			1		1			1	1	1		1	1			2									1			2
	trial 2		rec	rec		1		1			2			1		1			1	1	1		1	1			2									1			2
	trial 3	rec	rec	rec		1		1			2			1		1			1	1	1		1	1			2									1			2
Mouse44	trial 1	rec	rec	rec		1		1		1	1		1	1		1	1		1		1	1					1				1								3
	trial 2	rec	rec	rec		1		1		1	1		1	1		1	1		1		1	1					1				1								3
	trial 3		rec	rec		1		1		1	1		1	1		1	1		1		1	1					1				1								3
	Note:	rec	mean a trial was successfully recorded
