# Supplementary material for: Synchronized LFP rhythmicity in the social brain reflects the context of social encounters
Source: Commun Biol. 2024 Jan 2;7:2. doi: 10.1038/s42003-023-05728-8 (PMC10761981; doi:10.1038/s42003-023-05728-8)
Supplement: Supplementary file 6 — Supplementary Data 3 [file 42003_2023_5728_MOESM6_ESM.xlsx]

## Sheet: Theta Power synch to bouts
Behavior event	Parameter compared	sample size	test				Significant main effect	post hoc test
ICR_ Stimuli vs Brain region_all bouts begin_SP	Post event Theta power(Z-score)		Mixed-effects model (REML)	Fixed effects (type III)	F (DFn, DFd)	P value
		Number of columns (Stimulus)	2	Brain Areas x Stimulus	F (7, 96) = 0.8343	0.5615
		Number of rows (brain Areas)	8	Brain Areas	F (7, 129) = 0.3524	0.9278
		Number of values	137	Stimulus	F (1, 96) = 0.04937	0.8246
		Number of missing values	33
ICR_ Stimuli vs Brain region_Transitions to Social_SP	Post event Theta power(Z-score)		Mixed-effects model (REML)	Fixed effects (type III)	F (DFn, DFd)	P value
		Number of columns (Transition type)	2	Brain Areas x Transition type	F (7, 106) = 0.3516	0.9279
		Number of rows (Brain Areas)	8	Brain Areas	F (7, 129) = 0.3239	0.942
		Number of values	137	Transition type	F (1, 106) = 0.1547	0.6949
		Number of missing values	23
ICR_ Stimuli vs Brain region_Transitions to Object_SP	Post event Theta power(Z-score)		Mixed-effects model (REML)	Fixed effects (type III)	F (DFn, DFd)	P value		Šídák's multiple comparisons test
		Number of columns (Transition type)	2	Brain Areas x Transition type	F (7, 55) = 0.6759	0.6915		Test details	t	DF	Adjusted P Value
		Number of rows (brain Areas)	8	Brain Areas	F (7, 96) = 0.4613	0.8601		Transi Social to Object - Repeated Investiogations Object
		Number of values	104	Transition type	F (1, 55) = 11.14	0.0015	Significant main effect	AhiAL	0.9792	55	0.9603
		Number of missing values	41					AcbC	1.605	55	0.6209
								AcbSh	1.205	55	0.8805
								vDG	1.512	55	0.69
								EA	1.74	55	0.5192
								LS	2.126	55	0.2664
								Pir	0.007841	55	>0.9999
								Prl	0.09598	55	>0.9999
ICR_ Stimuli vs Brain region_Repeated investigations_SP	Post event Theta power(Z-score)		Mixed-effects model (REML)	Fixed effects (type III)	F (DFn, DFd)	P value		Šídák's multiple comparisons test
		Number of columns (Stimulus)	2	Brain regions x Stimulus	F (7, 78) = 1.130	0.3529		Test details	t	DF	Adjusted P Value
		Number of rows (brain Areas)	8	Brain Areas	F (7, 129) = 0.5000	0.8331		Repeated Investiogations Social - Repeated Investiogations Object
		Number of values	137	Stimulus	F (1, 78) = 8.498	0.0046	Significant main effect	AhiAL	1.38	78	0.7781
		Number of missing values	51					AcbC	0.5666	78	0.9989
								AcbSh	1.824	78	0.45
								vDG	0.4563	78	0.9998
								EA	0.5843	78	0.9986
								LS	2.213	78	0.215
								Pir	0.8839	78	0.978
								PrL	2.151	78	0.2454
ICR_ Stimuli vs Brain region_Transitions to other stim_SP	Post event Theta power(Z-score)		Mixed-effects model (REML)	Fixed effects (type III)	F (DFn, DFd)	P value
		Number of columns (Transition type)	2	Brain Areas x Stimulus	F (7, 179) = 0.5010	0.833
		Number of rows (Brain Areas)	8	Brain Areas	F (7, 179) = 0.3187	0.9448
		Number of values	124	Stimulus	F (1, 179) = 1.392	0.2396
		Number of missing values	53
ICR_ Stimuli vs Brain region_all bouts end_SP	Post event Theta power(Z-score)		Mixed-effects model (REML)	Fixed effects (type III)	F (DFn, DFd)	P value		Šídák's multiple comparisons test
		Number of columns (Transition type)	2	Brain Areas x Stimulus	F (7, 225) = 1.108	0.3591		Test details	t	DF	Adjusted P Value
		Number of rows (Brain Areas)	8	Brain Areas	F (7, 225) = 2.519	0.0164	Significant main effect	social
		Number of values	137	Stimulus	F (1, 225) = 3.515	0.0621		AhiAL vs. AcbC	1.74	225	0.912
		Number of missing values	33					AhiAL vs. AcbSh	1.358	225	0.9955
								AhiAL vs. vDG	0.8962	225	>0.9999
								AhiAL vs. EA	1.382	225	0.9942
								AhiAL vs. LS	0.9504	225	>0.9999
								AhiAL vs. Pir	0.5475	225	>0.9999
								AhiAL vs. Prl	1.008	225	>0.9999
								AcbC vs. AcbSh	0.4299	225	>0.9999
								AcbC vs. vDG	0.6871	225	>0.9999
								AcbC vs. EA	0.3315	225	>0.9999
								AcbC vs. LS	0.8377	225	>0.9999
								AcbC vs. Pir	1.282	225	0.9981
								AcbC vs. Prl	0.706	225	>0.9999
								AcbSh vs. vDG	0.3134	225	>0.9999
								AcbSh vs. EA	0.08264	225	>0.9999
								AcbSh vs. LS	0.4197	225	>0.9999
								AcbSh vs. Pir	0.868	225	>0.9999
								AcbSh vs. Prl	0.3017	225	>0.9999
								vDG vs. EA	0.376	225	>0.9999
								vDG vs. LS	0.05589	225	>0.9999
								vDG vs. Pir	0.4401	225	>0.9999
								vDG vs. Prl	0.03449	225	>0.9999
								EA vs. LS	0.4839	225	>0.9999
								EA vs. Pir	0.9127	225	>0.9999
								EA vs. Prl	0.3689	225	>0.9999
								LS vs. Pir	0.4379	225	>0.9999
								LS vs. Prl	0.09955	225	>0.9999
								Pir vs. Prl	0.5197	225	>0.9999
								object
								AhiAL vs. AcbC	2.405	225	0.3808
								AhiAL vs. AcbSh	2.423	225	0.3668
								AhiAL vs. vvDG	0.2093	225	>0.9999
								AhiAL vs. EA	3.108	225	0.0579
								AhiAL vs. LS	2.231	225	0.5307
								AhiAL vs. Pir	2.851	225	0.1252
								AhiAL vs. Prl	1.948	225	0.7798
								AcbC vs. AcbSh	0.1441	225	>0.9999
								AcbC vs. vvDG	2.305	225	0.4646
								AcbC vs. EA	0.8497	225	>0.9999
								AcbC vs. LS	0.1681	225	>0.9999
								AcbC vs. Pir	0.3419	225	>0.9999
								AcbC vs. Prl	0.3916	225	>0.9999
								AcbSh vs. vvDG	2.296	225	0.4726
								AcbSh vs. EA	1.03	225	>0.9999
								AcbSh vs. LS	0.03487	225	>0.9999
								AcbSh vs. Pir	0.5156	225	>0.9999
								AcbSh vs. Prl	0.275	225	>0.9999
								vvDG vs. EA	2.953	225	0.0929
								vvDG vs. LS	2.153	225	0.602
								vvDG vs. Pir	2.678	225	0.2003
								vvDG vs. Prl	1.911	225	0.8079
								EA vs. LS	1.006	225	>0.9999
								EA vs. Pir	0.5581	225	>0.9999
								EA vs. Prl	1.201	225	0.9994
								LS vs. Pir	0.5159	225	>0.9999
								LS vs. Prl	0.2269	225	>0.9999
								Pir vs. Prl	0.7393	225	>0.9999
ICR_ Stimuli vs Brain region_all bouts begin_ESP	Post event Theta power(Z-score)		Mixed-effects model (REML)	Fixed effects (type III)	F (DFn, DFd)	P value		Šídák's multiple comparisons test
		Number of columns (Stimulus)	2	Brain Areas x Stimulus	F (6, 76) = 0.6793	0.6668
		Number of rows (Brain Areas)	7	Brain Areas	F (6, 96) = 2.037	0.0681		Isolated - Grouped	t	DF	Adjusted P Value
		Number of values	103	Stimulus	F (1, 76) = 9.695	0.0026	Significant main effect	AhiAL	0.153	76	>0.9999
		Number of missing values	20					AcbC	1.797	76	0.4261
								AcbSh	0.9083	76	0.9591
								CeA	1.286	76	0.7946
								vDG	2.488	76	0.1006
								IL	1.264	76	0.8082
								PrL	0.7237	76	0.9885
ICR_ Stimuli vs Brain region_Transitions to Isolated_ESP	Post event Theta power(Z-score)		Mixed-effects model (REML)	Fixed effects (type III)	F (DFn, DFd)	P value
		Number of columns (Transition type)	2	Brain Areas x Transition type	F (6, 77) = 0.2259	0.9672
		Number of rows (Brain Areas)	7	Brain Areas	F (6, 85) = 1.044	0.4029
		Number of values	92	Transition type	F (1, 77) = 0.02902	0.8652
		Number of missing values	8
ICR_ Stimuli vs Brain region_Transitions to Grouped_ESP	Post event Theta power(Z-score)		Mixed-effects model (REML)	Fixed effects (type III)	F (DFn, DFd)	P value		Šídák's multiple comparisons test
		Number of columns (Transition type)	2	Brain Areas x Transition type	F (6, 69) = 1.072	0.3875		Test details	t	DF	Adjusted P Value
		Number of rows (Brain Areas)	7	Brain Areas	F (6, 87) = 1.459	0.2017		Transition Isolated to Grouped - Repeated Investiogations to Grouped
		Number of values	94	Transition type	F (1, 69) = 14.81	0.0003	Significant main effect	AhiAL	0.8059	69	0.9787
		Number of missing values	18					AcbC	1.442	69	0.6893
								AcbSh	0.1486	69	>0.9999
								CeA	1.769	69	0.4474
								vDG	3.437	69	0.007
								IL	1.483	69	0.6593
								PrL	1.705	69	0.4935
ICR_ Stimuli vs Brain region_Repeated Investiogations_ESP	Post event Theta power(Z-score)		Mixed-effects model (REML)	Fixed effects (type III)	F (DFn, DFd)	P value
		Number of columns (Stimulus)	2	Brain Areas x Stimulus	F (6, 154) = 0.6064	0.7249
		Number of rows (Brain Areas)	7	Brain Areas	F (6, 154) = 1.130	0.3472
		Number of values	103	Stimulus	F (1, 154) = 0.09561	0.7576
		Number of missing values	38
ICR_ Stimuli vs Brain region_Transitions to other stim_ESP	Post event Theta power(Z-score)		Mixed-effects model (REML)	Fixed effects (type III)	F (DFn, DFd)	P value		Šídák's multiple comparisons test
		Number of columns (Stimulus)	2	Brain Areas x Stimulus	F (6, 164) = 0.5062	0.8031		Test details	t	DF	Adjusted P Value
		Number of rows (Brain Areas)	7	Brain Areas	F (6, 164) = 1.757	0.111		Transition Isolated to Grouped - Transition Grouped to Isolated
		Number of values	103	Stimulus	F (1, 164) = 9.128	0.0029	Significant main effect	AhiAL	0.2199	164	>0.9999
		Number of missing values	28					AcbC	1.882	164	0.359
								AcbSh	0.3259	164	>0.9999
								CeA	1.428	164	0.6926
								vDG	2.204	164	0.1859
								IL	1.109	164	0.8886
								PrL	0.9855	164	0.9367
ICR_ Stimuli vs Brain region_all bouts end_ESP	Post event Theta power(Z-score)		Mixed-effects model (REML)	Fixed effects (type III)	F (DFn, DFd)	P value
		Number of columns (Stimulus)	2	Brain Areas x Stimulus	F (6, 76) = 0.4910	0.8131
		Number of rows (Brain Areas)	7	Brain Areas	F (6, 96) = 0.3462	0.9105
		Number of values	103	Stimulus	F (1, 76) = 0.5981	0.4417
		Number of missing values	20
ICR_ Stimuli vs Brain region_all bouts begin_SxP	Post event Theta power(Z-score)		Mixed-effects model (REML)	Fixed effects (type III)	F (DFn, DFd)	P value
		Number of columns (Stimulus)	2	Brain Areas x Stimulus	F (10, 129) = 0.8022	0.6268
		Number of rows (Brain Areas)	11	Brain Areas	F (10, 150) = 0.5481	0.8534
		Number of values	161	Stimulus	F (1, 129) = 0.2104	0.6472
		Number of missing values	21
ICR_ Stimuli vs Brain region_Transitions to Female_SxP	Post event Theta power(Z-score)		Mixed-effects model (REML)	Fixed effects (type III)	F (DFn, DFd)	P value		Šídák's multiple comparisons test
		Number of columns (Stimulus)	2	Brain Areas x Transition type	F (10, 144) = 0.4779	0.9022		Test details	t	DF	Adjusted P Value
		Number of rows (Brain Areas)	11	Brain Areas	F (10, 150) = 0.5033	0.8857		Transi Male 2 Female - Repeated Investiogations female
		Number of values	161	Transition type	F (1, 144) = 5.239	0.0235	Significant main effect	AhiAL	0.9039	144	0.9935
		Number of missing values	6					AcbC	1.145	144	0.9603
								AcbSh	1.661	144	0.6818
								BL	0.2177	144	>0.9999
								CeA	0.2012	144	>0.9999
								vDG	1.316	144	0.9017
								EA	0.1775	144	>0.9999
								IL	0.8919	144	0.9942
								LS	1.013	144	0.9838
								Pir	0.1883	144	>0.9999
								PrL	0.8375	144	0.9966
ICR_ Stimuli vs Brain region_Transitions to Male_SxP	Post event Theta power(Z-score)		Mixed-effects model (REML)	Fixed effects (type III)	F (DFn, DFd)	P value
		Number of columns (Stimulus)	2	Brain Areas x Transition type	F (10, 96) = 0.7998	0.6291
		Number of rows (Brain Areas)	11	Brain Areas	F (10, 129) = 0.5079	0.882
		Number of values	140	Transition type	F (1, 96) = 1.599	0.2091
		Number of missing values	33
ICR_ Stimuli vs Brain region_Repeated Investiogations_SxP	Post event Theta power(Z-score)		Mixed-effects model (REML)	Fixed effects (type III)	F (DFn, DFd)	P value		Šídák's multiple comparisons test
		Number of columns (Stimulus)	2	Brain Areas x Stimulus	F (10, 116) = 0.7756	0.652		Test details	t	DF	Adjusted P Value
		Number of rows (Brain Areas)	11	Brain Areas	F (10, 150) = 0.8380	0.5928		Repeated Investiogations Female - Repeated Investiogations Male
		Number of values	161	Stimulus	F (1, 116) = 14.31	0.0002	Significant main effect	AhiAL	1.379	116	0.8719
		Number of missing values	21					AcbC	1.313	116	0.9039
								AcbSh	1.636	116	0.7034
								BL	0.1881	116	>0.9999
								CeA	0.2736	116	>0.9999
								vDG	2.241	116	0.2596
								EA	0.699	116	0.9993
								IL	2.47	116	0.1529
								LS	1.044	116	0.9797
								Pir	0.08493	116	>0.9999
								PrL	1.512	116	0.7927
ICR_ Stimuli vs Brain region_Transitions to other stim_SxP	Post event Theta power(Z-score)		Mixed-effects model (REML)	Fixed effects (type III)	F (DFn, DFd)	P value
		Number of columns (Stimulus)	2	Brain Areas x Stimulus	F (10, 109) = 0.4638	0.9099
		Number of rows (Brain Areas)	11	Brain Areas	F (10, 144) = 0.5093	0.8814
		Number of values	155	Stimulus	F (1, 109) = 0.9548	0.3307
		Number of missing values	35
ICR_ Stimuli vs Brain region_all bouts end_SxP	Post event Theta power(Z-score)		Mixed-effects model (REML)	Fixed effects (type III)	F (DFn, DFd)	P value
		Number of columns (Stimulus)	2	Brain Areas x Stimulus	F (10, 129) = 0.5102	0.8804
		Number of rows (Brain Areas)	11	Brain Areas	F (10, 150) = 1.025	0.4255
		Number of values	161	Stimulus	F (1, 129) = 0.5938	0.4424
		Number of missing values	21

## Sheet: Gamma Power synch to bouts
Behavior event	Parameter compared	sample size	test				Significant main effect	post hoc test
ICR_ Stimuli vs Brain region_all bouts begin_SP	Post event Gamma power(Z-score)		Mixed-effects model (REML)	Fixed effects (type III)	F (DFn, DFd)	P value
		Number of columns (stimulus)	2	Brain Areas	F (2, 51) = 0.4791	0.6221
		Number of rows (brain Areas)	3	Stimulus	F (1, 37) = 1.428	0.2397
		Number of values	54	Brain Areas x Stimulus	F (2, 37) = 0.9927	0.3802
		Number of missing values	14
ICR_ Stimuli vs Brain region_Transitionstions to Social_SP	Post event Gamma power(Z-score)		Mixed-effects model (REML)	Fixed effects (type III)	F (DFn, DFd)	P value		Šídák's multiple comparisons test
		Number of columns (stimulus)	2	Brain Areas	F (2, 51) = 0.6779	0.5122		Test details	t	DF	Adjusted P Value
		Number of rows (brain Areas)	3	Transitions type	F (1, 42) = 5.830	0.0202	Significant main effect	Transitions Object to Social - Repeated investigations Social
		Number of values	54	Brain Areas x Transitions type	F (2, 42) = 0.8792	0.4226		AcbC	1.304	42	0.4865
		Number of missing values	14					vDG	0.468	42	0.9542
								PVN	2.9	42	0.0176
ICR_ Stimuli vs Brain region_Transitionstions to Object_SP	Post event Gamma power(Z-score)		Mixed-effects model (REML)	Fixed effects (type III)	F (DFn, DFd)	P value
		Number of columns (stimulus)	2	Brain Areas	F (2, 37) = 1.140	0.3307
		Number of rows (brain Areas)	3	Transitions type	F (1, 20) = 2.423	0.1353
		Number of values	40	Brain Areas x Transitions type	F (2, 20) = 3.121	0.0661
		Number of missing values	17
ICR_ Stimuli vs Brain region_Repeated investigations_SP	Post event Gamma power(Z-score)		Mixed-effects model (REML)	Fixed effects (type III)	F (DFn, DFd)	P value
		Number of columns (stimulus)	2	Brain Areas	F (2, 51) = 0.09215	0.9121
		Number of rows (brain Areas)	3	Stimulus	F (1, 29) = 0.1303	0.7208
		Number of values	54	Brain Areas x Stimulus	F (2, 29) = 0.08614	0.9177
		Number of missing values	22
ICR_ Stimuli vs Brain region_Transitions to other stim_SP	Post event Gamma power(Z-score)		Mixed-effects model (REML)	Fixed effects (type III)	F (DFn, DFd)	P value
		Number of columns (stimulus)	2	Brain Areas	F (2, 45) = 1.198	0.3114
		Number of rows (brain Areas)	3	Stimulus	F (1, 25) = 0.03875	0.8455
		Number of values	48	Brain Areas x Stimulus	F (2, 25) = 2.673	0.0887
		Number of missing values	20
ICR_ Stimuli vs Brain region_all bouts end_SP	Post event Gamma power(Z-score)		Mixed-effects model (REML)	Fixed effects (type III)	F (DFn, DFd)	P value		Šídák's multiple comparisons test
		Number of columns (stimulus)	2	Brain Areas	F (2, 88) = 2.111	0.1273		Test details	t	DF	Adjusted P Value
		Number of rows (brain Areas)	3	Stimulus	F (1, 88) = 15.69	0.0002	Significant main effect	social - object
		Number of values	54	Brain Areas x Stimulus	F (2, 88) = 1.898	0.1559		AcbC	1.575	88	0.3159
		Number of missing values	14					vDG	3.412	88	0.0029
								PVN	1.617	88	0.294
ICR_ Stimuli vs Brain region_all bouts begin_ESP	Post event Gamma power(Z-score)		Mixed-effects model (REML)	Fixed effects (type III)	F (DFn, DFd)	P value
		Number of columns (stimulus)	2	Brain Areas	F (4, 77) = 1.610	0.1802
		Number of rows (brain Areas)	5	Stimulus	F (1, 62) = 0.2444	0.6228
		Number of values	82	Brain Areas x Stimulus	F (4, 62) = 2.483	0.0527
		Number of missing values	15
ICR_Stimuli vs Brain region_Transitionstions to Isolated_ESP	Post event Gamma power(Z-score)		Mixed-effects model (REML)	Fixed effects (type III)	F (DFn, DFd)	P value		Šídák's multiple comparisons test
		Number of columns (stimulus)	2	Brain Areas	F (4, 129) = 0.5596	0.6924		Test details	t	DF	Adjusted P Value
		Number of rows (brain Areas)	5	Transitions type	F (1, 129) = 6.480	0.0121	Significant main effect	Transitions Grouped to Isolated - Repeated investigations Isolated
		Number of values	73	Brain Areas x Transitions type	F (4, 129) = 0.1994	0.9383		AcbC	1.555	129	0.4792
		Number of missing values	7					vDG	0.8874	129	0.9058
								DMD	0.9103	129	0.8962
								EA	0.7164	129	0.9601
								LS	1.741	129	0.3555
ICR_ Stimuli vs Brain region_Transitionstions to Grouped_ESP	Post event Gamma power(Z-score)		Mixed-effects model (REML)	Fixed effects (type III)	F (DFn, DFd)	P value
		Number of columns (stimulus)	2	Brain Areas	F (4, 71) = 1.250	0.2977
		Number of rows (brain Areas)	5	Transitions type	F (1, 55) = 2.087	0.1542
		Number of values	76	Brain Areas x Transitions type	F (4, 55) = 0.08831	0.9857
		Number of missing values	16
ICR_ Stimuli vs Brain region_Repeated investigations _ESP	Post event Gamma power(Z-score)		Mixed-effects model (REML)	Fixed effects (type III)	F (DFn, DFd)	P value
		Number of columns (stimulus)	2	Brain Areas	F (4, 132) = 0.6706	0.4871
		Number of rows (brain Areas)	5	Stimulus	F (1, 132) = 1.350	0.895
		Number of values	82	Brain Areas x Stimulus	F (4, 132) = 0.3323	0.8214
		Number of missing values	31
ICR_ Stimuli vs Brain region_Transitions2other stim_ESP	Post event Gamma power(Z-score)		Mixed-effects model (REML)	Fixed effects (type III)	F (DFn, DFd)	P value
		Number of columns (stimulus)	2	Brain Areas	F (4, 123) = 0.8649	0.6135
		Number of rows (brain Areas)	5	Stimulus	F (1, 123) = 0.01750	0.2475
		Number of values	82	Brain Areas x Stimulus	F (4, 123) = 0.3816	0.8558
		Number of missing values	22
ICR_ Stimuli vs Brain region_all bouts end_ESP	Post event Gamma power(Z-score)		Mixed-effects model (REML)	Fixed effects (type III)	F (DFn, DFd)	P value
		Number of columns (stimulus)	2	Brain Areas	F (4, 77) = 0.4717	0.7564
		Number of rows (brain Areas)	5	Stimulus	F (1, 62) = 1.600	0.2106
		Number of values	82	Brain Areas x Stimulus	F (4, 62) = 0.07180	0.9904
		Number of missing values	15
ICR_ Stimuli vs Brain region_all bouts begin_SxP	Post event Gamma power(Z-score)		Mixed-effects model (REML)	Fixed effects (type III)	F (DFn, DFd)	P value
		Number of columns (stimulus)	2	Brain Areas	F (7, 223) = 0.7836	0.6017
		Number of rows (brain Areas)	8	Stimulus	F (1, 223) = 0.001234	0.972
		Number of values	128	Brain Areas x Stimulus	F (7, 223) = 1.387	0.2117
		Number of missing values	17
ICR_ Stimuli vs Brain region_Transitions to Female_SxP	Post event Gamma power(Z-score)		Mixed-effects model (REML)	Fixed effects (type III)	F (DFn, DFd)	P value
		Number of columns (stimulus)	2	Brain Areas	F (7, 120) = 0.7630	0.6193
		Number of rows (brain Areas)	8	Transitions type	F (1, 114) = 1.861	0.1752
		Number of values	128	Brain Areas x Transitions type	F (7, 114) = 0.6622	0.7035
		Number of missing values	6
ICR_ Stimuli vs Brain region_Transitions to Male_SxP	Post event Gamma power(Z-score)		Mixed-effects model (REML)	Fixed effects (type III)	F (DFn, DFd)	P value		Šídák's multiple comparisons test
		Number of columns (stimulus)	2	Brain Areas	F (7, 103) = 1.155	0.3353		Test details	t	DF	Adjusted P Value
		Number of rows (brain Areas)	8	Transitions type	F (1, 72) = 20.20	<0.0001	Significant main effect	Transitions Female to Male - Repeated investigations Male
		Number of values	111	Brain Areas x Transitions type	F (7, 72) = 0.7860	0.6012		AhiAl	0.5477	72	0.9991
		Number of missing values	31					AcbC	2.035	72	0.3113
								BL	1.705	72	0.5398
								vDG	1.433	72	0.7427
								DMD	2.374	72	0.1511
								EA	2.151	72	0.2469
								LS	2.104	72	0.2719
								PVN	1.736	72	0.5169
ICR_ Stimuli vs Brain region_Repeated investigations _SxP	Post event Gamma power(Z-score)		Mixed-effects model (REML)	Fixed effects (type III)	F (DFn, DFd)	P value		Šídák's multiple comparisons test
		Number of columns (stimulus)	2	Brain Areas	F (7, 120) = 0.4266	0.884		Test details	t	DF	Adjusted P Value
		Number of rows (brain Areas)	8	Stimulus	F (1, 90) = 7.857	0.0062	Significant main effect	Repeated investigations female - Repeated investigations Male
		Number of values	128	Brain Areas x Stimulus	F (7, 90) = 1.016	0.4255		AhiAl	1.048	90	0.9405
		Number of missing values	30					AcbC	1.527	90	0.6729
								BL	0.5042	90	0.9995
								vDG	2.739	90	0.0579
								DMD	1.715	90	0.5287
								EA	0.04224	90	>0.9999
								LS	0.9573	90	0.9644
								PVN	0.6729	90	0.9963
ICR_ Stimuli vs Brain region_Transitions to other stim_SxP	Post event Gamma power(Z-score)		Mixed-effects model (REML)	Fixed effects (type III)	F (DFn, DFd)	P value
		Number of columns (stimulus)	2	Brain Areas	F (7, 120) = 0.4266	0.884
		Number of rows (brain Areas)	8	Stimulus	F (1, 90) = 7.857	0.0062
		Number of values	122	Brain Areas x Stimulus	F (7, 90) = 1.016	0.4255
		Number of missing values	29
ICR_ Stimuli vs Brain region_all bouts end_SxP	Post event Gamma power(Z-score)		Mixed-effects model (REML)	Fixed effects (type III)	F (DFn, DFd)	P value
		Number of columns (stimulus)	2	Brain Areas	F (7, 240) = 0.8231	0.5689
		Number of rows (brain Areas)	8	Stimulus	F (1, 240) = 2.498	0.1153
		Number of values	128	Brain Areas x Stimulus	F (7, 240) = 0.3489	0.9305
		Number of missing values	0
