# Supplementary material for: Synchronized LFP rhythmicity in the social brain reflects the context of social encounters
Source: Commun Biol. 2024 Jan 2;7:2. doi: 10.1038/s42003-023-05728-8 (PMC10761981; doi:10.1038/s42003-023-05728-8)
Supplement: Supplementary file 7 — Supplementary Data 4 [file 42003_2023_5728_MOESM7_ESM.xlsx]

## Sheet: Figure 1
Figure	Parameter compared	sample size	test
1 C	SP_total time of investigation	33 pairs	Wilcoxon test	Sum of signed ranks (W)	-495
				P value	<0.0001
1 G	EsP_total time of investigation	28 pairs	Paired t test	t, df	t=2.374, df=27
				P value	0.025
1 K	SxP_total time of investigation	26 pairs	Paired t test	t, df	t=5.750, df=25
				P value	<0.0001
1M	Investigation Time	3 groups	Kruskal Wallis test	H	1.702
		SP = 66		P value	0.427
		EsP = 56		Exact or approximate P value?	Approximate
		SexP = 52
1N	Transitions	3 groups	Kruskal Wallis test	H	2.133
		SP = 66		P value	0.3442
		EsP = 56		Exact or approximate P value?	Approximate
		SexP = 52
1O	Distance moved	3 groups	Kruskal Wallis test	H	0.6782
		SP = 66		P value	0.776
		EsP = 56		Exact or approximate P value?	Approximate
		SexP = 52
1P	RDI	3 groups	Kruskal Wallis test	H	8.509
		SP = 66		P value	0.0142
		EsP = 56		Exact or approximate P value?	Approximate
		SexP = 52
				post hoc test
			Dunn's test
			Test details	Z	Adjusted P Value
			SP vs. EsP	2.916	0.0106
			SP vs. SexP	1.378	0.5048
			EsP vs. SexP	1.424	0.4629

## Sheet: Figure 2
Figure	Parameter compared	sample size	test
2C	θP _Baseline_Araes pooled	3 groups	Kruskal Wallis test	H	2.725
		SP = 18 areas		P value	0.2561
		EsP = 18 areas		Exact or approximate P value?	Approximate
		SexP = 18 areas
2D	γP _Baseline_Araes pooled	3 groups	Welch's ANOVA test	W (DFn, DFd)	P value
		SP = 18 areas		0.9496 (2.000, 33.84)	0.397
		EsP = 18 areas
		SexP = 18 areas
2E	ΔθP _Encounter	3 groups	Welch's ANOVA test	W (DFn, DFd)	P value
		SP = 18 areas		14.67 (2.000, 31.80)	<0.0001
		EsP = 18 areas
		SexP = 18 areas
			Dunnett's T3 test
			Test details	t	DF	Adjusted P Value
			SP vs. EsP	3.811	30.83	0.0018
			SP vs. SxP	4.79	25.07	0.0002
			EsP vs. SxP	1.698	30.45	0.2653
2F	ΔγP _Encounter	3 groups	Welch's ANOVA test	W (DFn, DFd)	P value
		SP = 18 areas		5.134 (2.000, 33.65)	0.0113
		EsP = 18 areas
		SexP = 18 areas
			Dunnett's T3 test
			Test details	t	DF	Adjusted P Value
			SP vs. EsP	2.484	33.14	0.0531
			SP vs. SxP	3.061	33.81	0.0127
			EsP vs. SxP	0.9037	32.25	0.7467
2G	ΔθP _Encounter_ variability	14 pairs	Paired t test	t, df	t=1.722, df=13
	between sessions comparisons			P value	0.025
2H	ΔγP _Encounter_ variability	14 pairs	Paired t test	t, df	t=1.577, df=13
	between sessions comparisons			P value	0.1388
2I	ΔθP		Mixed-effects model (REML)	Fixed effects (type III)	P value	F (DFn, DFd)
	_each area vs test	Number of columns (Test)	3	Brain areas	0.5812	F (18, 486) = 0.8981
		Number of rows (Brain areas)	19	Test	0.0002	F (1.988, 327.1) = 8.673
		Number of subjects (Subject)	505	Brain areas x Test	0.999	F (36, 329) = 0.4132
		Number of missing values	643
			Šídák's test
			Test details	t	DF	Adjusted P Value
			SP vs. EsP	3.294	162	0.0036
			SP vs. SxP	5.074	131	<0.0001
			EsP vs. SxP	1.802	161	0.2043
2J	ΔγP		Mixed-effects model (REML)	Fixed effects (type III)	P value	F (DFn, DFd)
	_each area vs test	Number of columns (Test)	3	Brain Areas	0.0076	F (18, 487) = 2.026
		Number of rows (Brain Areas)	19	Test	0.0043	F (2.000, 329.0) = 5.547
		Number of subjects (Subject)	506	Brain Areas x Test	0.9922	F (36, 329) = 0.5086
		Number of missing values	645
			Šídák's test
			Test details	t	DF	Adjusted P Value
			SP vs. EsP	2.863	162	0.0142
			SP vs. SxP	4.131	131	0.0002
			EsP vs. SxP	0.8083	161	0.805
2M	Correlation ΔθP and ΔGP_SP	18 pairs	Pearson r		P value
			r	0.7223	0.0007
			95% confidence interval	0.3854 to 0.8893
			R squared	0.5217
2N	Correlation ΔθP and ΔGP_EsP	18 pairs	Pearson r		P value
			r	0.4516	0.0599
			95% confidence interval	-0.01931 to 0.7586
			R squared	0.204
2O	Correlation ΔθP and ΔGP_SxP	18 pairs	Pearson r		P value
			r	0.5026	0.0335
			95% confidence interval	0.04672 to 0.7852
			R squared	0.2526

## Sheet: Figure3
Figure	Parameter compared	sample size	test
2D	ΔγP _all investigation bout (-1 to 1s)_EsP	15 pairs	Wilcoxon test	W	-91
				P value	0.0002
2E	ΔγP _all investigation bout (-1 to 1s)_EsP	12 pairs	Paired t test	t, df	t=8.379, df=11
				P value	<0.0001
2F	ΔγP _all investigation bout (-1 to 1s)_SxP	11 pairs	Paired t test	t, df	t=6.099, df=10
				P value	0.0001
3G	Correlation RDI and ΔTP_SP	Pearson r
		# Pairs	Brain regions	r	95% confidence interval	R squared	P value
		20	MeAD	-0.2749	-0.6396 to 0.1908	0.07557	0.2408
		14	AhiAl	0.2089	-0.3617 to 0.6657	0.04366	0.4735
		13	BL	-0.1163	-0.6271 to 0.4645	0.01352	0.7052
		14	Pir	0.2562	-0.3176 to 0.6926	0.06564	0.3766
		5	BMP	-0.07139	-0.8971 to 0.8654	0.005097	0.9092
		17	CeA	0.01183	-0.4715 to 0.4897	0.0001398	0.9641
		10	EA	-0.6607	-0.9112 to -0.05317	0.4365	0.0376
		17	AcbSh	0.2392	-0.2729 to 0.6456	0.05719	0.3552
		9	DG	-0.0009995	-0.6647 to 0.6636	9.99e-07	0.998
		11	CA1	-0.1472	-0.6865 to 0.4965	0.02167	0.6658
		23	DMD	0.0763	-0.3468 to 0.4736	0.005822	0.7293
		12	LS	-0.5906	-0.8697 to -0.02529	0.3488	0.0432
		17	PVN	-0.3492	-0.7106 to 0.1579	0.122	0.1694
		13	IL	-0.1713	-0.6600 to 0.4192	0.02935	0.5757
		11	PrL	-0.2491	-0.7386 to 0.4124	0.06206	0.4601
3G	Correlation RDI and ΔTP_EsP	Pearson r
		# Pairs	Brain regions	r	95% confidence interval	R squared	P value
		19	MeAD	0.4184	-0.04425 to 0.7332	0.175	0.0746
		12	AhiAl	0.7619	0.3341 to 0.9294	0.5805	0.004
		11	BL	0.5249	-0.1094 to 0.8554	0.2756	0.0973
		11	Pir	0.4166	-0.2443 to 0.8133	0.1736	0.2024
		4	BMP	-0.5048	-0.9870 to 0.8863	0.2548	0.4952
		13	CeA	0.7577	0.3548 to 0.9232	0.5741	0.0027
		9	EA	0.3758	-0.3842 to 0.8322	0.1413	0.3188
		9	AcbSh	0.7952	0.2777 to 0.9550	0.6323	0.0104
		11	AcbC	0.2858	-0.3791 to 0.7561	0.08169	0.3942
		13	DG	0.2992	-0.3015 to 0.7299	0.08951	0.3207
		8	CA1	0.471	-0.3497 to 0.8827	0.2219	0.2388
		13	PLH	0.2285	-0.3689 to 0.6923	0.05222	0.4527
		7	VP	0.8434	0.2477 to 0.9764	0.7114	0.0171
		15	LS	0.2458	-0.3048 to 0.6733	0.06044	0.3771
		18	PVN	0.3287	-0.1633 to 0.6897	0.108	0.183
		12	PrL	0.3851	-0.2424 to 0.7854	0.1483	0.2164
3G	Correlation RDI and ΔTP_SxP	Pearson r
		# Pairs	Brain regions	r	95% confidence interval	R squared	P value
		19	MeAD	0.09927	-0.3717 to 0.5296	0.009855	0.686
		13	Pir	-0.009887	-0.5578 to 0.5441	9.776e-05	0.9744
		5	BMP	-0.3487	-0.9414 to 0.7706	0.1216	0.5651
		10	EA	-0.003022	-0.6314 to 0.6278	9.133e-06	0.9934
		12	AcbC	-0.08638	-0.6291 to 0.5130	0.007461	0.7895
		13	DG	0.2177	-0.3787 to 0.6864	0.0474	0.4749
		9	CA1	-0.116	-0.7243 to 0.5939	0.01345	0.7664
		8	VP	0.9288	0.6489 to 0.9873	0.8627	0.0009
		17	LS	0.1742	-0.3345 to 0.6042	0.03034	0.5038
		18	PVN	0.09647	-0.3879 to 0.5391	0.009307	0.7034
		14	PrL	0.002442	-0.5288 to 0.5323	5.965e-06	0.9934

## Sheet: Figure 4
Figure	Parameter compared	sample size	test
4A	Theta Coherence_Baseline	3 groups	Kruskal Wallis test	H	1.567
		99 pairs(SP)		P value	0.4569
		99 pairs(EsP)		Exact or approximate P value?	Approximate
		99 pairs (SxP)
4B	Δ Theta coherence	3 groups	Kruskal Wallis test	H	47.5
		99 pairs(SP)		P value	<0.0001
		99 pairs(EsP)		Exact or approximate P value?	Approximate
		99 pairs (SxP)	Dunn's test
			Test details	Z	Adjusted P Value
			SP vs. EsP	4.723	<0.0001
			SP vs. SxP	6.709	<0.0001
			EsP vs. SxP	1.985	0.1414
4C	Gamma Coherence_Baseline	3 groups	Kruskal Wallis test	H	2.211
		99 pairs(SP)		P value	0.331
		99 pairs(EsP)		Exact or approximate P value?	Approximate
		99 pairs (SxP)
4D	Δ Gamma coherence	3 groups	Kruskal Wallis test	H	23.58
		99 pairs(SP)		P value	<0.0001
		99 pairs(EsP)		Exact or approximate P value?	Approximate
		99 pairs (SxP)
			Dunn's test
			Test details	Z	Adjusted P Value
			SP vs. EsP	4.308	<0.0001
			SP vs. SxP	4.095	0.0001
			EsP vs. SxP	0.2127	>0.9999
4H	Correlation between Tasks_Δ θ Co			r	95% confidence interval	P value	Critical Value	BH FDR P value
		SP vs. EsP	99	0.399307	0.2135 to 0.5572	4.2351e-05	0.0333333	6.35265e-05
		SP vs. SxP	99	0.125764	-0.07935 to 0.3207	0.214838	0.05	0.214838
		EsP vs. SxP	99	0.6824	0.5564 to 0.7777	7.36711e-15	0.0166667	2.21013e-14
4H	Correlation between Tasks_Δ γ Co			r	95% confidence interval	P value	Critical Value	BH FDR P value
		SP vs. EsP	99	0.577007	0.4236 to 0.6983	4.07342e-10	0.0166667	1.22203e-09
		SP vs. SxP	99	0.395745	0.2095 to 0.5543	5.02579e-05	0.05	5.02579e-05
		EsP vs. SxP	99	0.520792	0.3553 to 0.6546	3.27714e-08	0.0333333	4.91571e-08

## Sheet: Figure 5
Figure	Parameter compared	sample size	test
5B	Correlation_ between stimuli_ Δ θ Co	Spearman r
		Context	Stimuli comparison	r	95% confidence interval	P value	Critical Value	BH FDR P value
		99 brain pairs	Social vs Object	0.691169	0.5678 to 0.7842	2.40835e-15	0.0133333	0.00285413
			Isolated vs Grouped	0.794891	0.7057 to 0.8593	9.05228e-23	0.00333333	9.9411e-14
			Female vs Male	0.818949	0.7387 to 0.8763	3.95116e-25	0.00666667	3.09334e-10
		Spearman r
		Type	Stimuli comparison	r	95% confidence interval	P value	Critical Value	BH FDR P value
		99 brain pairs	Social vs Grouped	-0.0620286	-0.2618 to 0.1429	0.54191	0.0466667	0.861147
			Social vs Male	-0.100111	-0.2972 to 0.1051	0.32417	0.0433333	0.591293
			Grouped vs Male	0.543762	0.3830 to 0.6726	6.01272e-09	0.0233333	0.0464289
		Spearman r
		Valence	Stimuli comparison	r	95% confidence interval	P value	Critical Value	BH FDR P value
		99 brain pairs	Social vs Isolated	0.0632531	-0.1417 to 0.2630	0.533948	0.05	0.892327
			Social vs Female	-0.0672604	-0.2667 to 0.1377	0.508303	0.03	0.227544
			Isolated vs Female	0.502246	0.3331 to 0.6400	1.17895e-07	0.0166667	0.00389822
5C	Correlation_ between stimuli_ Δ θ Co	Spearman r
		Context	Stimuli comparison	r	95% confidence interval	P value	Critical Value	BH FDR P value
		99 brain pairs	Social vs Object	0.332877	0.1392 to 0.5020	0.000761102	0.0133333	0.00285413
			Isolated vs Grouped	0.683243	0.5575 to 0.7783	6.6274e-15	0.00333333	9.9411e-14
			Female vs Male	0.60263	0.4553 to 0.7179	4.12445e-11	0.00666667	3.09334e-10
		Spearman r
		Type	Stimuli comparison	r	95% confidence interval	P value	Critical Value	BH FDR P value
		99 brain pairs	Social vs Grouped	0.0252938	-0.1787 to 0.2272	0.803737	0.0466667	0.861147
			Social vs Male	-0.0666048	-0.2661 to 0.1384	0.512454	0.0433333	0.591293
			Grouped vs Male	0.230582	0.02884 to 0.4143	0.0216668	0.0233333	0.0464289
		Spearman r
		Valence	Stimuli comparison	r	95% confidence interval	P value	Critical Value	BH FDR P value
		99 brain pairs	Social vs Isolated	0.0137786	-0.1898 to 0.2163	0.892327	0.05	0.892327
			Social vs Female	-0.150693	-0.3433 to 0.05405	0.136527	0.03	0.227544
			Isolated vs Female	0.318245	0.1231 to 0.4897	0.00132655	0.0166667	0.00389822

## Sheet: Figure 6
6A	Hubs in SP	Binomial Distribution probabilty	Brain regions	num. in all pairs	Probabilty of success	num. cross thresh	total pairs cross thresh	p value (1-binomial distrubion function)
		of θCo (Social - Object)	Mead	16	0.0792079	1	12	0.245051
			AHiAL	13	0.0643564	2	12	0.0378078
			BL	15	0.0742574	4	12	0.00114654
			Pir	15	0.0742574	3	12	0.00926524
			BMP	0	0	0	12	0
			CeA	15	0.0742574	1	12	0.222488
			EA_	9	0.0445545	3	12	0.00146141
			AcbSh	7	0.0346535	1	12	0.0629376
			AcbC	10	0.049505	1	12	0.116408
			DG	10	0.049505	0	12	0.456251
			CA1	10	0.049505	0	12	0.456251
			PLH	13	0.0643564	0	12	0.549883
			VP	7	0.0346535	0	12	0.345064
			DMD	15	0.0742574	0	12	0.603829
			LS	12	0.0594059	3	12	0.00418834
			PVN	13	0.0643564	1	12	0.178358
			IL	10	0.049505	1	12	0.116408
			PrL	12	0.0594059	2	12	0.030767
	Hubs in EsP	Binomial Distribution probabilty	Brain regions	num. in all pairs	Probabilty of success	num. cross thresh	total pairs cross thresh	p value (1-binomial distrubion function)
		of θCo (Isolated-Grouped)	Mead	16	0.0792079	1	15	0.335767
			AHiAL	13	0.0643564	1	15	0.250924
		99 pairs	BL	15	0.0742574	0	15	0.685693
			Pir	15	0.0742574	1	15	0.307517
			BMP	0	0	0	15	0
			CeA	15	0.0742574	2	15	0.0951719
			EA_	9	0.0445545	2	15	0.0269092
			AcbSh	7	0.0346535	1	15	0.0935679
			AcbC	10	0.049505	4	15	0.000587342
			DG	10	0.049505	4	15	0.000587342
			CA1	10	0.049505	4	15	0.000587342
			PLH	13	0.0643564	2	15	0.0677731
			VP	7	0.0346535	1	15	0.0935679
			DMD	15	0.0742574	1	15	0.307517
			LS	12	0.0594059	3	15	0.0100092
			PVN	13	0.0643564	1	15	0.250924
			IL	10	0.049505	3	15	0.00527737
			PrL	12	0.0594059	2	15	0.0557525
	Hubs in SxP	Binomial Distribution probabilty	Brain regions	num. in all pairs	Probabilty of success	num. cross thresh	total pairs cross thresh	p value (1-binomial distrubion function)
		of θCo (Female-Male)	Mead	16	0.0792079	1	13	0.275424
			AHiAL	13	0.0643564	2	13	0.0468531
		99 pairs	BL	15	0.0742574	3	13	0.0126056
			Pir	15	0.0742574	0	13	0.633248
			BMP	0	0	0	13	0
			CeA	15	0.0742574	6	13	1.42936e-05
			EA_	9	0.0445545	0	13	0.447061
			AcbSh	7	0.0346535	2	13	0.00916604
			AcbC	10	0.049505	2	13	0.0238767
			DG	10	0.049505	3	13	0.00299284
			CA1	10	0.049505	2	13	0.0238767
			PLH	13	0.0643564	0	13	0.578851
			VP	7	0.0346535	1	13	0.0727143
			DMD	15	0.0742574	0	13	0.633248
			LS	12	0.0594059	3	13	0.00576727
			PVN	13	0.0643564	0	13	0.578851
			IL	10	0.049505	1	13	0.133232
			PrL	12	0.0594059	0	13	0.548946
6B	Hubs in SP	Binomial Distribution probabilty	Brain regions	num. in all pairs	Probabilty of success	num. cross thresh	total pairs cross thresh	p value (1-binomial distrubion function)
		of γCo (Social - Object)	Mead	16	0.0792079	0	8	0.483236
			AHiAL	13	0.0643564	1	8	0.0894804
		99 pairs	BL	15	0.0742574	1	8	0.114439
			Pir	15	0.0742574	1	8	0.114439
			BMP	0	0	0	8	0
			CeA	15	0.0742574	1	8	0.114439
			EA_	9	0.0445545	1	8	0.0464662
			AcbSh	7	0.0346535	0	8	0.245836
			AcbC	10	0.049505	2	8	0.00562871
			DG	10	0.049505	2	8	0.00562871
			CA1	10	0.049505	0	8	0.333809
			PLH	13	0.0643564	1	8	0.0894804
			VP	7	0.0346535	0	8	0.245836
			DMD	15	0.0742574	0	8	0.460586
			LS	12	0.0594059	2	8	0.00936145
			PVN	12	0.0594059	2	8	0.00936145
			IL	11	0.0544554	1	8	0.0666881
			PrL	12	0.0594059	1	8	0.077789
	Hubs in EsP	Binomial Distribution probabilty	Brain regions	num. in all pairs	Probabilty of success	num. cross thresh	total pairs cross thresh	p value (1-binomial distrubion function)
		of Gamma coherence (Isolated-Grouped)	Mead	16	0.0792079	1	13	0.275424
			AHiAL	13	0.0643564	2	13	0.0468531
		99 pairs	BL	15	0.0742574	4	13	0.00174941
			Pir	15	0.0742574	1	13	0.250805
			BMP	0	0	0	13	0
			CeA	15	0.0742574	2	13	0.0667418
			EA_	9	0.0445545	1	13	0.11186
			AcbSh	7	0.0346535	1	13	0.0727143
			AcbC	10	0.049505	3	13	0.00299284
			DG	10	0.049505	2	13	0.0238767
			CA1	10	0.049505	3	13	0.00299284
			PLH	13	0.0643564	1	13	0.202268
			VP	7	0.0346535	1	13	0.0727143
			DMD	15	0.0742574	2	13	0.0667418
			LS	12	0.0594059	2	13	0.0382669
			PVN	13	0.0643564	0	13	0.548946
			IL	10	0.049505	0	13	0.51709
			PrL	12	0.0594059	0	13	0.548946
	Hubs in SxP	Binomial Distribution probabilty	Brain regions	num. in all pairs	Probabilty of success	num. cross thresh	total pairs cross thresh	p value (1-binomial distrubion function)
		of Gamma coherence (Isolated-Grouped)	Mead	16	0.0792079	0	11	0.596562
			AHiAL	13	0.0643564	1	11	0.154933
		99 pairs	BL	15	0.0742574	3	11	0.006559
			Pir	15	0.0742574	5	11	5.58081e-05
			BMP	0	0	0	11	0
			CeA	15	0.0742574	1	11	0.194448
			EA_	9	0.0445545	1	11	0.0835878
			AcbSh	7	0.0346535	0	11	0.321553
			AcbC	10	0.049505	1	11	0.100183
			DG	10	0.049505	2	11	0.014832
			CA1	10	0.049505	0	11	0.427931
			PLH	13	0.0643564	0	11	0.518923
			VP	7	0.0346535	1	11	0.053654
			DMD	15	0.0742574	2	11	0.043003
			LS	12	0.0594059	0	11	0.490171
			PVN	13	0.0643564	3	11	0.00292935
			IL	10	0.049505	0	11	0.459865
			PrL	12	0.0594059	1	11	0.135974
6C	Granger causality_Theta freq_SP	Paired T-Test or
	Encounter vs Baseline	Wilcoxon matched pairs signed-rank	From	To	P Values
			AhiAl	BL	0.810319
			AhiAl	Pir	0.0702945
			AhiAl	CeA	0.517492
			AhiAl	EA		low sessions
			AhiAl	AcbSh	0.63448
			AhiAl	AcbC	0.386216
			AhiAl	DG	0.480229
			AhiAl	CA1	0.448351
			AhiAl	LS	0.225198
			AhiAl	IL	0.163513
			AhiAl	PrL	0.455495
			BL	Pir	0.896821
			BL	CeA	0.87706
			BL	EA	0.475298
			BL	AcbSh	0.885891
			BL	AcbC	0.732997
			BL	DG	0.743398
			BL	CA1	0.661861
			BL	LS	0.471452
			BL	IL	0.383023
			BL	PrL	0.580742
			Pir	CeA	0.997978
			Pir	EA	0.0067
			Pir	AcbSh	0.174073
			Pir	AcbC	0.0342
			Pir	DG	0.0131351
			Pir	CA1	0.164934
			Pir	LS	0.334759
			Pir	IL	0.884906
			Pir	PrL	0.430357
			CeA	EA	0.425804
			CeA	AcbSh	0.213751
			CeA	AcbC	0.594172
			CeA	DG	0.14588
			CeA	CA1	0.980143
			CeA	LS	0.965295
			CeA	IL	0.342785
			CeA	PrL	0.98129
			EA	AcbSh	0.930266
			EA	AcbC	0.0613443
			EA	DG		low sessions
			EA	CA1	0.548561
			EA	LS	0.133391
			EA	IL	0.306848
			EA	PrL	0.398271
			AcbSh	AcbC	0.632188
			AcbSh	DG	0.447198
			AcbSh	CA1	0.919616
			AcbSh	LS	0.89562
			AcbSh	IL	0.352285
			AcbSh	PrL	0.260568
			AcbC	DG	0.373951
			AcbC	CA1	0.989996
			AcbC	LS	0.154257
			AcbC	IL	0.953353
			AcbC	PrL	0.562562
			DG	CA1	0.329841
			DG	LS	0.347488
			DG	IL	0.622895
			DG	PrL	0.350096
			CA1	LS	0.917103
			CA1	IL	0.235212
			CA1	PrL	0.785534
			LS	IL	0.0950161
			LS	PrL	0.0215
			IL	PrL	0.371111
			BL	AhiAl	0.550182
			Pir	AhiAl	0.139436
			CeA	AhiAl	0.18657
			EA	AhiAl		low sessions
			AcbSh	AhiAl	0.742262
			AcbC	AhiAl	0.735909
			DG	AhiAl	0.0078
			CA1	AhiAl	0.121308
			LS	AhiAl	0.333368
			IL	AhiAl	0.100564
			PrL	AhiAl	0.9331
			Pir	BL	0.258482
			CeA	BL	0.27772
			EA	BL	0.622493
			AcbSh	BL	0.320212
			AcbC	BL	0.535428
			DG	BL	0.352097
			CA1	BL	0.138503
			LS	BL	0.42624
			IL	BL	0.153159
			PrL	BL	0.921731
			CeA	Pir	0.07
			EA	Pir	0.287447
			AcbSh	Pir	0.977483
			AcbC	Pir	0.673868
			DG	Pir	0.0741447
			CA1	Pir	0.391327
			LS	Pir	0.953015
			IL	Pir	0.387119
			PrL	Pir	0.603136
			EA	CeA	0.303376
			AcbSh	CeA	0.266085
			AcbC	CeA	0.661548
			DG	CeA	0.156394
			CA1	CeA	0.110416
			LS	CeA	0.477026
			IL	CeA	0.122632
			PrL	CeA	0.347978
			AcbSh	EA	0.0469513
			AcbC	EA	0.551783
			DG	EA		low sessions
			CA1	EA	0.284341
			LS	EA	0.944204
			IL	EA	0.30033
			PrL	EA	0.87727
			AcbC	AcbSh	0.572686
			DG	AcbSh	0.33765
			CA1	AcbSh	0.214672
			LS	AcbSh	0.981625
			IL	AcbSh	0.260771
			PrL	AcbSh	0.593649
			DG	AcbC	0.238581
			CA1	AcbC	0.70201
			LS	AcbC	0.520488
			IL	AcbC	0.332743
			PrL	AcbC	0.423055
			CA1	DG	0.306211
			LS	DG	0.184464
			IL	DG	0.208122
			PrL	DG	0.399725
			LS	CA1	0.741741
			IL	CA1	0.207058
			PrL	CA1	0.288685
			IL	LS	0.147167
			PrL	LS	0.166591
			PrL	IL	0.846702
6D	Granger causality_Theta freq_EsP	Paired T-Test or
	Encounter vs Baseline	Wilcoxon matched pairs signed-rank	From	To	P Values
			AhiAl	BL	0.576445
			AhiAl	Pir	0.125661
			AhiAl	CeA	0.0195
			AhiAl	EA		low sessions
			AhiAl	AcbSh	0.279337
			AhiAl	AcbC		low sessions
			AhiAl	DG	0.208045
			AhiAl	CA1	0.505069
			AhiAl	LS	0.537026
			AhiAl	IL	0.187738
			AhiAl	PrL	0.541367
			BL	Pir	0.382868
			BL	CeA	0.407898
			BL	EA	0.997293
			BL	AcbSh	0.211126
			BL	AcbC	0.319253
			BL	DG	0.213709
			BL	CA1	0.10277
			BL	LS	0.352681
			BL	IL	0.889134
			BL	PrL	0.138529
			Pir	CeA	0.109678
			Pir	EA	0.0963198
			Pir	AcbSh	0.846031
			Pir	AcbC	0.240144
			Pir	DG	0.840144
			Pir	CA1		low sessions
			Pir	LS	0.176152
			Pir	IL	0.175432
			Pir	PrL	0.297518
			CeA	EA	0.0706947
			CeA	AcbSh	0.201985
			CeA	AcbC	0.938905
			CeA	DG	0.134259
			CeA	CA1	0.388036
			CeA	LS	0.341623
			CeA	IL	0.978026
			CeA	PrL	0.179735
			EA	AcbSh		low sessions
			EA	AcbC	0.733705
			EA	DG		low sessions
			EA	CA1		low sessions
			EA	LS	0.63039
			EA	IL		low sessions
			EA	PrL	0.301831
			AcbSh	AcbC	0.163654
			AcbSh	DG	0.545659
			AcbSh	CA1	0.301972
			AcbSh	LS		low sessions
			AcbSh	IL	0.977471
			AcbSh	PrL	0.179031
			AcbC	DG	0.619589
			AcbC	CA1	0.202217
			AcbC	LS	0.274469
			AcbC	IL	0.702843
			AcbC	PrL	0.079964
			DG	CA1	0.731442
			DG	LS	0.565176
			DG	IL	0.324652
			DG	PrL	0.58848
			CA1	LS	0.2986
			CA1	IL		low sessions
			CA1	PrL	0.0879147
			LS	IL	0.242394
			LS	PrL	0.257246
			IL	PrL	0.325928
			BL	AhiAl	0.258525
			Pir	AhiAl	0.174577
			CeA	AhiAl	0.122642
			EA	AhiAl		low sessions
			AcbSh	AhiAl	0.29023
			AcbC	AhiAl		low sessions
			DG	AhiAl	0.0391
			CA1	AhiAl	0.189016
			LS	AhiAl	0.693263
			IL	AhiAl	0.699489
			PrL	AhiAl	0.141584
			Pir	BL	0.52634
			CeA	BL	0.522251
			EA	BL	0.796248
			AcbSh	BL	0.774442
			AcbC	BL	0.105427
			DG	BL	0.53191
			CA1	BL	0.504626
			LS	BL	0.312187
			IL	BL	0.497809
			PrL	BL	0.390567
			CeA	Pir	0.181354
			EA	Pir	0.472578
			AcbSh	Pir	0.648747
			AcbC	Pir	0.464961
			DG	Pir	0.775241
			CA1	Pir		low sessions
			LS	Pir	0.564201
			IL	Pir	0.431887
			PrL	Pir	0.904929
			EA	CeA	0.531457
			AcbSh	CeA	0.0625
			AcbC	CeA	0.539798
			DG	CeA	0.18957
			CA1	CeA	0.110605
			LS	CeA	0.793857
			IL	CeA	0.0195
			PrL	CeA	0.0657778
			AcbSh	EA		low sessions
			AcbC	EA	0.236503
			DG	EA		low sessions
			CA1	EA		low sessions
			LS	EA	0.207965
			IL	EA		low sessions
			PrL	EA	0.271242
			AcbC	AcbSh	0.240703
			DG	AcbSh	0.35402
			CA1	AcbSh	0.959937
			LS	AcbSh		low sessions
			IL	AcbSh	0.0270923
			PrL	AcbSh	0.499511
			DG	AcbC	0.0463551
			CA1	AcbC	0.185058
			LS	AcbC	0.204186
			IL	AcbC	0.654048
			PrL	AcbC	0.305973
			CA1	DG	0.495069
			LS	DG	0.26043
			IL	DG	0.393893
			PrL	DG	0.001816
			LS	CA1	0.70231
			IL	CA1		low sessions
			PrL	CA1	0.657192
			IL	LS	0.407434
			PrL	LS	0.15016
			PrL	IL	0.877562
6E	Granger causality_Theta freq_SxP	Paired T-Test or
	Encounter vs Baseline	Wilcoxon matched pairs signed-rank	From	To	P Values
			AhiAl	BL	0.0963688
			AhiAl	Pir	0.0599859
			AhiAl	CeA	0.0371
			AhiAl	EA		low sessions
			AhiAl	AcbSh	0.383534
			AhiAl	AcbC		low sessions
			AhiAl	DG	0.145217
			AhiAl	CA1	0.717089
			AhiAl	LS	0.562597
			AhiAl	IL	0.140887
			AhiAl	PrL	0.54323
			BL	Pir	0.276008
			BL	CeA	0.272039
			BL	EA	0.136344
			BL	AcbSh	0.484505
			BL	AcbC	0.147715
			BL	DG	0.973533
			BL	CA1	0.0695376
			BL	LS	0.454893
			BL	IL	0.372291
			BL	PrL	0.0034
			Pir	CeA	0.587436
			Pir	EA	0.630258
			Pir	AcbSh	0.481983
			Pir	AcbC	0.969015
			Pir	DG	0.814733
			Pir	CA1		low sessions
			Pir	LS	0.528008
			Pir	IL	0.908119
			Pir	PrL	0.852155
			CeA	EA	0.611625
			CeA	AcbSh	0.180999
			CeA	AcbC	0.195998
			CeA	DG	0.313422
			CeA	CA1	0.776971
			CeA	LS	0.114136
			CeA	IL	0.0537
			CeA	PrL	0.689701
			EA	AcbSh		low sessions
			EA	AcbC	0.600251
			EA	DG		low sessions
			EA	CA1		low sessions
			EA	LS	0.754392
			EA	IL
			EA	PrL	0.523498
			AcbSh	AcbC	0.384139
			AcbSh	DG	0.428622
			AcbSh	CA1	0.568399
			AcbSh	LS		low sessions
			AcbSh	IL	0.580187
			AcbSh	PrL	0.560513
			AcbC	DG	0.820927
			AcbC	CA1	0.914761
			AcbC	LS	0.278479
			AcbC	IL	0.399974
			AcbC	PrL	0.978409
			DG	CA1	0.200986
			DG	LS	0.435662
			DG	IL	0.329829
			DG	PrL	0.179724
			CA1	LS	0.375432
			CA1	IL		low sessions
			CA1	PrL	0.414471
			LS	IL	0.0428987
			LS	PrL	0.3539
			IL	PrL	0.116556
			BL	AhiAl	0.159503
			Pir	AhiAl	0.379291
			CeA	AhiAl	0.643167
			EA	AhiAl		low sessions
			AcbSh	AhiAl	0.0313
			AcbC	AhiAl		low sessions
			DG	AhiAl	0.536035
			CA1	AhiAl	0.344405
			LS	AhiAl	0.110319
			IL	AhiAl	0.342268
			PrL	AhiAl	0.0313
			Pir	BL	0.995084
			CeA	BL	0.530212
			EA	BL	0.417216
			AcbSh	BL	0.403286
			AcbC	BL	0.49565
			DG	BL	0.271015
			CA1	BL	0.915479
			LS	BL	0.0570991
			IL	BL	0.166922
			PrL	BL	0.917992
			CeA	Pir	0.021
			EA	Pir	0.201792
			AcbSh	Pir	0.103722
			AcbC	Pir	0.0179829
			DG	Pir	0.325367
			CA1	Pir		low sessions
			LS	Pir	0.0049
			IL	Pir	0.34684
			PrL	Pir	0.13926
			EA	CeA	0.075588
			AcbSh	CeA	0.384263
			AcbC	CeA	0.122269
			DG	CeA	0.525985
			CA1	CeA	0.082721
			LS	CeA	0.150446
			IL	CeA	0.482516
			PrL	CeA	0.148529
			AcbSh	EA		low sessions
			AcbC	EA	0.0059
			DG	EA		low sessions
			CA1	EA		low sessions
			LS	EA	0.0273
			IL	EA		low sessions
			PrL	EA	0.255578
			AcbC	AcbSh	0.419874
			DG	AcbSh	0.213323
			CA1	AcbSh	0.297698
			LS	AcbSh		low sessions
			IL	AcbSh	0.172436
			PrL	AcbSh	0.283107
			DG	AcbC	0.41366
			CA1	AcbC	0.396532
			LS	AcbC	0.0398
			IL	AcbC	0.380154
			PrL	AcbC	0.951823
			CA1	DG	0.356202
			LS	DG	0.243257
			IL	DG	0.746377
			PrL	DG	0.0313
			LS	CA1	0.700721
			IL	CA1		low sessions
			PrL	CA1	0.838128
			IL	LS	0.511002
			PrL	LS	0.130362
			PrL	IL	0.676049
6F	Granger causality_Gamma freq_SP	Paired T-Test or
	Encounter vs Baseline	Wilcoxon matched pairs signed-rank	From	To	P Values
			AhiAl	BL	0.220979
			AhiAl	Pir	0.0695296
			AhiAl	EA		low sessions
			AhiAl	AcbC	0.370505
			AhiAl	DG	0.872628
			AhiAl	CA1	0.89929
			AhiAl	DMD	0.69936
			AhiAl	LS	0.762583
			AhiAl	PVN	0.971619
			BL	Pir	0.711631
			BL	EA	0.731919
			BL	AcbC	0.206426
			BL	DG	0.145972
			BL	CA1	0.463774
			BL	DMD	0.508075
			BL	LS	0.648868
			BL	PVN	0.411218
			Pir	EA	0.730238
			Pir	AcbC	0.330639
			Pir	DG	0.194401
			Pir	CA1	0.261544
			Pir	DMD	0.441578
			Pir	LS	0.533394
			Pir	PVN	0.733377
			EA	AcbC	0.0567517
			EA	DG		low sessions
			EA	CA1	0.489826
			EA	DMD	0.335952
			EA	LS	0.303096
			EA	PVN	0.947177
			AcbC	DG	0.97207
			AcbC	CA1	0.361528
			AcbC	DMD	0.886277
			AcbC	LS	0.19927
			AcbC	PVN	0.0295
			DG	CA1	0.317102
			DG	DMD	0.294694
			DG	LS	0.27568
			DG	PVN	0.0156
			CA1	DMD	0.147531
			CA1	LS	0.546037
			CA1	PVN	0.309168
			DMD	LS	0.499994
			DMD	PVN	0.790303
			LS	PVN	0.227014
			BL	AhiAl	0.904508
			Pir	AhiAl	0.688272
			EA	AhiAl		low sessions
			AcbC	AhiAl	0.571372
			DG	AhiAl	0.281352
			CA1	AhiAl	0.843916
			DMD	AhiAl	0.134713
			LS	AhiAl	0.444272
			PVN	AhiAl	0.587535
			Pir	BL	0.462318
			EA	BL	0.548259
			AcbC	BL	0.426281
			DG	BL	0.330516
			CA1	BL	0.437005
			DMD	BL	0.430657
			LS	BL	0.38239
			PVN	BL	0.540537
			EA	Pir	0.586541
			AcbC	Pir	0.382387
			DG	Pir	0.403115
			CA1	Pir	0.876732
			DMD	Pir	0.196809
			LS	Pir	0.89582
			PVN	Pir	0.731857
			AcbC	EA	0.34194
			DG	EA		low sessions
			CA1	EA	0.298102
			DMD	EA	0.287524
			LS	EA	0.531774
			PVN	EA	0.685006
			DG	AcbC	0.305836
			CA1	AcbC	0.368476
			DMD	AcbC	0.120013
			LS	AcbC	0.37523
			PVN	AcbC	0.150941
			CA1	DG	0.795167
			DMD	DG	0.257394
			LS	DG	0.309199
			PVN	DG	0.230926
			DMD	CA1	0.148962
			LS	CA1	0.487346
			PVN	CA1	0.201719
			LS	DMD	0.608993
			PVN	DMD	0.25465
			PVN	LS	0.711457
6G	Granger causality_Gamma freq_EsP	Paired T-Test or
	Encounter vs Baseline	Wilcoxon matched pairs signed-rank	From	To	P Values
			AhiAl	BL	0.176563
			AhiAl	Pir	0.214532
			AhiAl	EA		low sessions
			AhiAl	AcbC		low sessions
			AhiAl	DG	0.736843
			AhiAl	CA1	0.304707
			AhiAl	DMD	0.362914
			AhiAl	LS	0.380884
			AhiAl	PVN	0.653705
			BL	Pir	0.399861
			BL	EA	0.878917
			BL	AcbC	0.755475
			BL	DG	0.466825
			BL	CA1	0.234755
			BL	DMD	0.645753
			BL	LS	0.348142
			BL	PVN	0.286459
			Pir	EA	0.0549683
			Pir	AcbC	0.240995
			Pir	DG	0.280065
			Pir	CA1		low sessions
			Pir	DMD	0.166369
			Pir	LS	0.560685
			Pir	PVN	0.897586
			EA	AcbC	0.387848
			EA	DG		low sessions
			EA	CA1		low sessions
			EA	DMD	0.846977
			EA	LS	0.16373
			EA	PVN	0.841205
			AcbC	DG	0.0263666
			AcbC	CA1	0.417126
			AcbC	DMD	0.0391
			AcbC	LS	0.282558
			AcbC	PVN	0.177816
			DG	CA1	0.0912443
			DG	DMD	0.109922
			DG	LS	0.0039
			DG	PVN	0.132613
			CA1	DMD	0.162184
			CA1	LS	0.272281
			CA1	PVN	0.222229
			DMD	LS	0.384294
			DMD	PVN	0.330182
			LS	PVN	0.340354
			BL	AhiAl	0.568532
			Pir	AhiAl	0.788872
			EA	AhiAl		low sessions
			AcbC	AhiAl		low sessions
			DG	AhiAl	0.3601
			CA1	AhiAl	0.583746
			DMD	AhiAl	0.951587
			LS	AhiAl	0.243444
			PVN	AhiAl	0.922638
			Pir	BL	0.627362
			EA	BL	0.634395
			AcbC	BL	0.162844
			DG	BL	0.132971
			CA1	BL	0.514232
			DMD	BL	0.34676
			LS	BL	0.512735
			PVN	BL	0.484258
			EA	Pir	0.240097
			AcbC	Pir	0.923935
			DG	Pir	0.599856
			CA1	Pir		low sessions
			DMD	Pir	0.729204
			LS	Pir	0.519469
			PVN	Pir	0.196995
			AcbC	EA	0.0815208
			DG	EA		low sessions
			CA1	EA		low sessions
			DMD	EA	0.297157
			LS	EA	0.0195
			PVN	EA	0.424792
			DG	AcbC	0.0826982
			CA1	AcbC	0.230849
			DMD	AcbC	0.477205
			LS	AcbC	0.283259
			PVN	AcbC	0.725147
			CA1	DG	0.897043
			DMD	DG	0.549557
			LS	DG	0.0195
			PVN	DG	0.163778
			DMD	CA1	0.369249
			LS	CA1	0.560863
			PVN	CA1	0.650231
			LS	DMD	0.347492
			PVN	DMD	0.58084
			PVN	LS	0.193219
6H	Granger causality_Gamma freq_SxP	Paired T-Test or
	Encounter vs Baseline	Wilcoxon matched pairs signed-rank	From	To	P Values
			AhiAl	BL	0.294835
			AhiAl	Pir	0.091122
			AhiAl	EA		low sessions
			AhiAl	AcbC		low sessions
			AhiAl	DG	0.627379
			AhiAl	CA1	0.0648463
			AhiAl	DMD	0.0479
			AhiAl	LS	0.575974
			AhiAl	PVN	0.821576
			BL	Pir	0.982635
			BL	EA	0.142658
			BL	AcbC	0.155773
			BL	DG	0.0313
			BL	CA1	0.00992584
			BL	DMD	0.353274
			BL	LS	0.879214
			BL	PVN	0.399366
			Pir	EA	0.739224
			Pir	AcbC	0.427427
			Pir	DG	0.720099
			Pir	CA1		low sessions
			Pir	DMD	0.676967
			Pir	LS	0.184595
			Pir	PVN	0.662219
			EA	AcbC	0.453334
			EA	DG		low sessions
			EA	CA1		low sessions
			EA	DMD	0.723021
			EA	LS	0.966783
			EA	PVN	0.333213
			AcbC	DG	0.520615
			AcbC	CA1	0.860473
			AcbC	DMD	0.984903
			AcbC	LS	0.217746
			AcbC	PVN	0.372342
			DG	CA1	0.140819
			DG	DMD	0.0322
			DG	LS	0.280754
			DG	PVN	0.657917
			CA1	DMD	0.177733
			CA1	LS	0.785418
			CA1	PVN	0.924068
			DMD	LS	0.366884
			DMD	PVN	0.307872
			LS	PVN	0.211004
			BL	AhiAl	0.607243
			Pir	AhiAl	0.189714
			EA	AhiAl		low sessions
			AcbC	AhiAl		low sessions
			DG	AhiAl	0.202464
			CA1	AhiAl	0.124729
			DMD	AhiAl	0.379213
			LS	AhiAl	0.202587
			PVN	AhiAl	0.158548
			Pir	BL	0.203479
			EA	BL	0.938068
			AcbC	BL	0.410928
			DG	BL	0.201423
			CA1	BL	0.168936
			DMD	BL	0.36412
			LS	BL	0.159184
			PVN	BL	0.122675
			EA	Pir	0.453438
			AcbC	Pir	0.0234
			DG	Pir	0.95954
			CA1	Pir		low sessions
			DMD	Pir	0.980464
			LS	Pir	0.270581
			PVN	Pir	0.197765
			AcbC	EA	0.0195
			DG	EA		low sessions
			CA1	EA		low sessions
			DMD	EA	0.336795
			LS	EA	0.222636
			PVN	EA	0.0196139
			DG	AcbC	0.49217
			CA1	AcbC	0.425023
			DMD	AcbC	0.355941
			LS	AcbC	0.0024
			PVN	AcbC	0.994905
			CA1	DG	0.125542
			DMD	DG	0.359642
			LS	DG	0.320691
			PVN	DG	0.42681
			DMD	CA1	0.385517
			LS	CA1	0.936911
			PVN	CA1	0.534174
			LS	DMD	0.777327
			PVN	DMD	0.286903
			PVN	LS	0.173479

## Sheet: Figure 7
7B	θP (Z-score) _ End of all bouts_ SP	Unpiared T-Test
		Social = 12 sessions	t, df	t=3.794, df=19
		Object = 9 sessions	P value	0.0012
7C	θP (Z-score) _ End of all bouts_ EsP	Mann-Whitney
		Isolated = 13 sessions	Mann-Whitney U	66
		Grouped = 14 sessions	P value	0.2388
7D	θP (Z-score) _ End of all bouts_ SxP	Unpiared T-Test
		Female = 14 sessions	t, df	t=0.05305, df=25
		Male = 13 sessions	P value	0.9581
7E	γP (Z-score) _ End of all bouts_ SP	Unpiared T-Test
		Social = 12 sessions	t, df	t=3.105, df=19
		Object = 9 sessions	P value	0.0058
7F	γP (Z-score) _ End of all bouts_ EsP	Mann-Whitney
		Isolated = 13 sessions	Mann-Whitney U	88
		Grouped = 14 sessions	P value	0.9051
7G	γP (Z-score) _ End of all bouts_ SxP	Unpiared T-Test
		Female = 14 sessions	t, df	t=0.1821, df=25
		Male = 13 sessions	P value	0.857
7H	θP (Z-score) _ Transitions to Object_ SP	Mann-Whitney
		Transition Social to Object = 11	Mann-Whitney U	48
		Non-transition to Object = 12	P value	0.2875
7I	θP (Z-score) _ Transitions to Grouped_ EsP	Mann-Whitney
		Transition Isola ted to Grouped = 14	Mann-Whitney U	43
		Non-transition to Grouped = 14	P value	0.0106
7J	θP (Z-score) _ Transitions to Male_ SxP	Unpiared T-Test
		Transitions Female to Male = 14	t, df	t=2.020, df=26
		Non-transitions to Male = 14	P value	0.0538
7K	γP (Z-score) _ Transitions to Object_ SP	Mann-Whitney
		Transition Social to Object = 11	Mann-Whitney U	32
		Non-transition to Object = 12	P value	0.0374
7L	γP (Z-score) _ Transitions to Grouped_ EsP	Mann-Whitney
		Transition Isola ted to Grouped = 14	Mann-Whitney U	51
		Non-transition to Grouped = 14	P value	0.031
7M	γP (Z-score) _ Transitions to Male_ SxP	Unpiared T-Test
		Transitions Female to Male = 14	t, df	t=1.071, df=26
		Non-transitions to Male = 14	P value	0.2942

## Sheet: Suplementary figures
Supplementary figures summary
Figure	Parameter compared	sample size	test				post hoc test
S1 F	Bout durations Distribution		Two-way RM ANOVA		F (DFn, DFd)	P value	Šídák's multiple comparisons test
		Number of columns (Stimulus type)	2	TimeBins	F (22, 1892) = 45.15	P<0.0001	Test details	t	DF	Adjusted P Value
		Number of rows (TimeBins)	23	Stimulus type	F (1, 86) = 50.45	P<0.0001	stimulus 1 - stimulus 2
		Number of subjects (Subject)	87	TimeBins x Stimulus type	F (22, 1892) = 2.914	P<0.0001	1 Sec	1.541	1892	0.9517
		Number of missing values	0				2 Sec	3.212	1892	0.0304
							3 Sec	4.28	1892	0.0005
							4 Sec	5.839	1892	<0.0001
							5 Sec	3.451	1892	0.0131
							6 Sec	5.518	1892	<0.0001
							7 Sec	5.511	1892	<0.0001
							8 Sec	4.796	1892	<0.0001
							9 Sec	4.286	1892	0.0004
							10 Sec	2.951	1892	0.0711
							11 Sec	2.761	1892	0.1256
							12 Sec	3.956	1892	0.0018
							13 Sec	2.821	1892	0.1057
							14 Sec	2.193	1892	0.4845
							15 Sec	3.112	1892	0.0425
							16 Sec	1.774	1892	0.8384
							17 Sec	0.5545	1892	>0.9999
							18 Sec	0.2893	1892	>0.9999
							19 Sec	1.811	1892	0.8131
							20 Sec	1.284	1892	0.994
							21 Sec	2.666	1892	0.1637
							22 Sec	1.059	1892	0.9996
							24 Sec	0.3837	1892	>0.9999
S 2D	ΔθP along time_1min bins_SP		Friedman test	Friedman statistic, Q	143.7		Dunn's multiple comparisons test
		10 time bins		P value	<0.0001		Test details	Z		Adjusted P Value
				Exact or approximate P value?	Approximate		-5 vs. -4	0.8257		>0.9999
							-5 vs. -3	0.2202		>0.9999
							-5 vs. -2	0.3303		>0.9999
							-5 vs. -1	2.477		0.5959
							-5 vs. 1	7.542		<0.0001
							-5 vs. 2	6.386		<0.0001
							-5 vs. 3	4.679		0.0001
							-5 vs. 4	5.285		<0.0001
							-5 vs. 5	3.523		0.0192
							-4 vs. -3	1.046		>0.9999
							-4 vs. -2	0.4954		>0.9999
							-4 vs. -1	1.651		>0.9999
							-4 vs. 1	6.716		<0.0001
							-4 vs. 2	5.56		<0.0001
							-4 vs. 3	3.853		0.0052
							-4 vs. 4	4.459		0.0004
							-4 vs. 5	2.697		0.3145
							-3 vs. -2	0.5505		>0.9999
							-3 vs. -1	2.697		0.3145
							-3 vs. 1	7.762		<0.0001
							-3 vs. 2	6.606		<0.0001
							-3 vs. 3	4.899		<0.0001
							-3 vs. 4	5.505		<0.0001
							-3 vs. 5	3.743		0.0082
							-2 vs. -1	2.147		>0.9999
							-2 vs. 1	7.211		<0.0001
							-2 vs. 2	6.055		<0.0001
							-2 vs. 3	4.349		0.0006
							-2 vs. 4	4.954		<0.0001
							-2 vs. 5	3.193		0.0634
							-1 vs. 1	5.064		<0.0001
							-1 vs. 2	3.908		0.0042
							-1 vs. 3	2.202		>0.9999
							-1 vs. 4	2.807		0.2247
							-1 vs. 5	1.046		>0.9999
							1 vs. 2	1.156		>0.9999
							1 vs. 3	2.863		0.1891
							1 vs. 4	2.257		>0.9999
							1 vs. 5	4.019		0.0026
							2 vs. 3	1.706		>0.9999
							2 vs. 4	1.101		>0.9999
							2 vs. 5	2.863		0.1891
							3 vs. 4	0.6055		>0.9999
							3 vs. 5	1.156		>0.9999
							4 vs. 5	1.762		>0.9999
S 2E	ΔθP along time_1min bins_EsP		Friedman test	Q	144.1		Dunn's multiple comparisons test
		10 time bins		P value	<0.0001		Test details	Z		Adjusted P Value
				Exact or approximate P value?	Approximate		-5 vs. -4	1.596		>0.9999
							-5 vs. -3	0.05505		>0.9999
							-5 vs. -2	0.8808		>0.9999
							-5 vs. -1	3.688		0.0102
							-5 vs. 1	7.982		<0.0001
							-5 vs. 2	6.716		<0.0001
							-5 vs. 3	5.009		<0.0001
							-5 vs. 4	5.67		<0.0001
							-5 vs. 5	3.633		0.0126
							-4 vs. -3	1.541		>0.9999
							-4 vs. -2	0.7156		>0.9999
							-4 vs. -1	2.092		>0.9999
							-4 vs. 1	6.386		<0.0001
							-4 vs. 2	5.119		<0.0001
							-4 vs. 3	3.413		0.0289
							-4 vs. 4	4.074		0.0021
							-4 vs. 5	2.037		>0.9999
							-3 vs. -2	0.8257		>0.9999
							-3 vs. -1	3.633		0.0126
							-3 vs. 1	7.927		<0.0001
							-3 vs. 2	6.661		<0.0001
							-3 vs. 3	4.954		<0.0001
							-3 vs. 4	5.615		<0.0001
							-3 vs. 5	3.578		0.0156
							-2 vs. -1	2.807		0.2247
							-2 vs. 1	7.101		<0.0001
							-2 vs. 2	5.835		<0.0001
							-2 vs. 3	4.129		0.0016
							-2 vs. 4	4.789		<0.0001
							-2 vs. 5	2.752		0.2662
							-1 vs. 1	4.294		0.0008
							-1 vs. 2	3.028		0.1109
							-1 vs. 3	1.321		>0.9999
							-1 vs. 4	1.982		>0.9999
							-1 vs. 5	0.05505		>0.9999
							1 vs. 2	1.266		>0.9999
							1 vs. 3	2.973		0.1329
							1 vs. 4	2.312		0.9349
							1 vs. 5	4.349		0.0006
							2 vs. 3	1.706		>0.9999
							2 vs. 4	1.046		>0.9999
							2 vs. 5	3.083		0.0923
							3 vs. 4	0.6606		>0.9999
							3 vs. 5	1.376		>0.9999
							4 vs. 5	2.037		>0.9999
S 2F	ΔθP along time_1min bins_SxP		Friedman test	Q	112.7		Dunn's multiple comparisons test
		10 time bins		P value	<0.0001		Test details	Z		Adjusted P Value
				Exact or approximate P value?	Approximate		-5 vs. -4	0.2752		>0.9999
							-5 vs. -3	0.4404		>0.9999
							-5 vs. -2	0.7156		>0.9999
							-5 vs. -1	3.083		0.0923
							-5 vs. 1	6.331		<0.0001
							-5 vs. 2	6.055		<0.0001
							-5 vs. 3	5.23		<0.0001
							-5 vs. 4	2.587		0.4353
							-5 vs. 5	2.257		>0.9999
							-4 vs. -3	0.7156		>0.9999
							-4 vs. -2	0.9909		>0.9999
							-4 vs. -1	3.358		0.0353
							-4 vs. 1	6.606		<0.0001
							-4 vs. 2	6.331		<0.0001
							-4 vs. 3	5.505		<0.0001
							-4 vs. 4	2.863		0.1891
							-4 vs. 5	2.532		0.51
							-3 vs. -2	0.2752		>0.9999
							-3 vs. -1	2.642		0.3705
							-3 vs. 1	5.89		<0.0001
							-3 vs. 2	5.615		<0.0001
							-3 vs. 3	4.789		<0.0001
							-3 vs. 4	2.147		>0.9999
							-3 vs. 5	1.817		>0.9999
							-2 vs. -1	2.367		0.8068
							-2 vs. 1	5.615		<0.0001
							-2 vs. 2	5.34		<0.0001
							-2 vs. 3	4.514		0.0003
							-2 vs. 4	1.872		>0.9999
							-2 vs. 5	1.541		>0.9999
							-1 vs. 1	3.248		0.0523
							-1 vs. 2	2.973		0.1329
							-1 vs. 3	2.147		>0.9999
							-1 vs. 4	0.4954		>0.9999
							-1 vs. 5	0.8257		>0.9999
							1 vs. 2	0.2752		>0.9999
							1 vs. 3	1.101		>0.9999
							1 vs. 4	3.743		0.0082
							1 vs. 5	4.074		0.0021
							2 vs. 3	0.8257		>0.9999
							2 vs. 4	3.468		0.0236
							2 vs. 5	3.798		0.0066
							3 vs. 4	2.642		0.3705
							3 vs. 5	2.973		0.1329
							4 vs. 5	0.3303		>0.9999
S 2G	ΔγP along time_1min bins_SP		Friedman test	Q	119.5		Dunn's multiple comparisons test
		10 time bins		P value	<0.0001		Test details	Z		Adjusted P Value
				Exact or approximate P value?	Approximate		-5 vs. -4	0.1651		>0.9999
							-5 vs. -3	0.1101		>0.9999
							-5 vs. -2	0.7156		>0.9999
							-5 vs. -1	1.541		>0.9999
							-5 vs. 1	7.046		<0.0001
							-5 vs. 2	5.505		<0.0001
							-5 vs. 3	4.624		0.0002
							-5 vs. 4	4.019		0.0026
							-5 vs. 5	3.028		0.1109
							-4 vs. -3	0.2752		>0.9999
							-4 vs. -2	0.8808		>0.9999
							-4 vs. -1	1.706		>0.9999
							-4 vs. 1	7.211		<0.0001
							-4 vs. 2	5.67		<0.0001
							-4 vs. 3	4.789		<0.0001
							-4 vs. 4	4.184		0.0013
							-4 vs. 5	3.193		0.0634
							-3 vs. -2	0.6055		>0.9999
							-3 vs. -1	1.431		>0.9999
							-3 vs. 1	6.936		<0.0001
							-3 vs. 2	5.395		<0.0001
							-3 vs. 3	4.514		0.0003
							-3 vs. 4	3.908		0.0042
							-3 vs. 5	2.918		0.1588
							-2 vs. -1	0.8257		>0.9999
							-2 vs. 1	6.331		<0.0001
							-2 vs. 2	4.789		<0.0001
							-2 vs. 3	3.908		0.0042
							-2 vs. 4	3.303		0.0431
							-2 vs. 5	2.312		0.9349
							-1 vs. 1	5.505		<0.0001
							-1 vs. 2	3.963		0.0033
							-1 vs. 3	3.083		0.0923
							-1 vs. 4	2.477		0.5959
							-1 vs. 5	1.486		>0.9999
							1 vs. 2	1.541		>0.9999
							1 vs. 3	2.422		0.6944
							1 vs. 4	3.028		0.1109
							1 vs. 5	4.019		0.0026
							2 vs. 3	0.8808		>0.9999
							2 vs. 4	1.486		>0.9999
							2 vs. 5	2.477		0.5959
							3 vs. 4	0.6055		>0.9999
							3 vs. 5	1.596		>0.9999
							4 vs. 5	0.9909		>0.9999
S 2H	ΔγP along time_1min bins_EsP		Friedman test	Q	108.7		Dunn's multiple comparisons test
		10 time bins		P value	<0.0001		Test details	Z		Adjusted P Value
				Exact or approximate P value?	Approximate		-5 vs. -4	1.101		>0.9999
							-5 vs. -3	0.05505		>0.9999
							-5 vs. -2	0.1651		>0.9999
							-5 vs. -1	3.523		0.0192
							-5 vs. 1	7.046		<0.0001
							-5 vs. 2	5.505		<0.0001
							-5 vs. 3	2.863		0.1891
							-5 vs. 4	4.294		0.0008
							-5 vs. 5	1.982		>0.9999
							-4 vs. -3	1.156		>0.9999
							-4 vs. -2	0.9358		>0.9999
							-4 vs. -1	2.422		0.6944
							-4 vs. 1	5.945		<0.0001
							-4 vs. 2	4.404		0.0005
							-4 vs. 3	1.762		>0.9999
							-4 vs. 4	3.193		0.0634
							-4 vs. 5	0.8808		>0.9999
							-3 vs. -2	0.2202		>0.9999
							-3 vs. -1	3.578		0.0156
							-3 vs. 1	7.101		<0.0001
							-3 vs. 2	5.56		<0.0001
							-3 vs. 3	2.918		0.1588
							-3 vs. 4	4.349		0.0006
							-3 vs. 5	2.037		>0.9999
							-2 vs. -1	3.358		0.0353
							-2 vs. 1	6.881		<0.0001
							-2 vs. 2	5.34		<0.0001
							-2 vs. 3	2.697		0.3145
							-2 vs. 4	4.129		0.0016
							-2 vs. 5	1.817		>0.9999
							-1 vs. 1	3.523		0.0192
							-1 vs. 2	1.982		>0.9999
							-1 vs. 3	0.6606		>0.9999
							-1 vs. 4	0.7707		>0.9999
							-1 vs. 5	1.541		>0.9999
							1 vs. 2	1.541		>0.9999
							1 vs. 3	4.184		0.0013
							1 vs. 4	2.752		0.2662
							1 vs. 5	5.064		<0.0001
							2 vs. 3	2.642		0.3705
							2 vs. 4	1.211		>0.9999
							2 vs. 5	3.523		0.0192
							3 vs. 4	1.431		>0.9999
							3 vs. 5	0.8808		>0.9999
							4 vs. 5	2.312		0.9349
S 2I	ΔγP along time_1min bins_SxP		Friedman test	Q	72.04		Dunn's multiple comparisons test
		10 time bins		P value	<0.0001		Test details	Z		Adjusted P Value
				Exact or approximate P value?	Approximate		-5 vs. -4	0.8808		>0.9999
							-5 vs. -3	0.1101		>0.9999
							-5 vs. -2	0.4404		>0.9999
							-5 vs. -1	1.817		>0.9999
							-5 vs. 1	5.45		<0.0001
							-5 vs. 2	3.523		0.0192
							-5 vs. 3	2.697		0.3145
							-5 vs. 4	1.046		>0.9999
							-5 vs. 5	0.4404		>0.9999
							-4 vs. -3	0.9909		>0.9999
							-4 vs. -2	1.321		>0.9999
							-4 vs. -1	2.697		0.3145
							-4 vs. 1	6.331		<0.0001
							-4 vs. 2	4.404		0.0005
							-4 vs. 3	3.578		0.0156
							-4 vs. 4	1.927		>0.9999
							-4 vs. 5	0.4404		>0.9999
							-3 vs. -2	0.3303		>0.9999
							-3 vs. -1	1.706		>0.9999
							-3 vs. 1	5.34		<0.0001
							-3 vs. 2	3.413		0.0289
							-3 vs. 3	2.587		0.4353
							-3 vs. 4	0.9358		>0.9999
							-3 vs. 5	0.5505		>0.9999
							-2 vs. -1	1.376		>0.9999
							-2 vs. 1	5.009		<0.0001
							-2 vs. 2	3.083		0.0923
							-2 vs. 3	2.257		>0.9999
							-2 vs. 4	0.6055		>0.9999
							-2 vs. 5	0.8808		>0.9999
							-1 vs. 1	3.633		0.0126
							-1 vs. 2	1.706		>0.9999
							-1 vs. 3	0.8808		>0.9999
							-1 vs. 4	0.7707		>0.9999
							-1 vs. 5	2.257		>0.9999
							1 vs. 2	1.927		>0.9999
							1 vs. 3	2.752		0.2662
							1 vs. 4	4.404		0.0005
							1 vs. 5	5.89		<0.0001
							2 vs. 3	0.8257		>0.9999
							2 vs. 4	2.477		0.5959
							2 vs. 5	3.963		0.0033
							3 vs. 4	1.651		>0.9999
							3 vs. 5	3.138		0.0766
							4 vs. 5	1.486		>0.9999
S4 D	Correlation_ between distance_ θ Co	Pearson r
			r	95% confidence interval	P value
		99 brain pairs	-0.297	-0.4670 to -0.1058	0.000761102
S4 G	Correlation_ between distance_γ Co	Pearson r
			r	95% confidence interval	P value
		99 brain pairs	0.332877	-0.3647 to 0.01780	0.0742
S4 F	Correlation_ between distance_ Δ θ Co	Pearson r
			r	95% confidence interval	P value
			0.1653	-0.03319 to 0.3513	0.102
S4 G	Correlation_ between distance_ Δ γ Co	Pearson r
			r	95% confidence interval	P value
			0.04279	-0.1559 to 0.2382	0.6741
S5A	Mean change in Theta coherence	MeAD	ANOVA	F (DFn, DFd)	P value		Šídák's multiple comparisons test				Theta Coh		Original P value	Critical Value	Benjamini-Hochberg Adjusted P value	Significant using an FDR of 0.05?
		Tasks	3	F (2, 48) = 11.86	P<0.0001		Test details	t	DF	Adjusted P Value	MeAD	SP vs. ESP	0.0017	0.0101852	0.00834545	Yes
		sessions	51				SP vs. EsP	3.699	48	0.0017		SP vs. SXP	1e-05	0.00185185	0.000135	Yes
							SP vs. SxP	4.593	48	<0.0001		ESP vs. SXP	0.7574	0.0407407	0.929536	No
							EsP vs. SxP	0.893	48	0.7574	AhiAL	SP vs. ESP	0.0021	0.012037	0.00872308	Yes
		AhiAL	Welch's ANOVA test	W (DFn, DFd)	P value		Dunnett's T3 multiple comparisons test					SP vs. SXP	0.0035	0.0138889	0.0126	Yes
		Tasks	3	W(2.000, 22.17) = 8.870	0.0015		Test details	t	DF	Adjusted P Value		ESP vs. SXP	0.962	0.0416667	0.9998	No
		sessions	39				SP vs. EsP	4.239	15.44	0.0021	BLA	SP vs. ESP	0.5615	0.0351852	0.797921	No
							SP vs. SxP	3.89	16.85	0.0035		SP vs. SXP	0.0089	0.0175926	0.0252947	Yes
							EsP vs. SxP	0.4314	23.25	0.962		ESP vs. SXP	0.1627	0.0240741	0.333	No
		BL	ANOVA	F (DFn, DFd)	P value		Šídák's multiple comparisons test				Pir	SP vs. ESP	0.9996	0.0490741	0.9998	No
		Tasks	3	F (2, 45) = 5.025	P=0.0107		Test details	t	DF	Adjusted P Value		SP vs. SXP	0.6504	0.037963	0.856624	No
		sessions	48				SP vs. EsP	1.19	45	0.5615		ESP vs. SXP	0.5872	0.0361111	0.813046	No
							SP vs. SxP	3.14	45	0.0089	BMP	SP vs. ESP	0.4708	0.0342593	0.687114	No
							EsP vs. SxP	1.95	45	0.1627		SP vs. SXP	0.6909	0.0388889	0.8883	No
		Pir	ANOVA	F (DFn, DFd)	P value							ESP vs. SXP	0.9798	0.0435185	0.9998	No
		Tasks	3	F (2, 45) = 0.8187	P=0.4475						CeA	SP vs. ESP	0.7256	0.0398148	0.911219	No
		sessions	48									SP vs. SXP	0.4482	0.0333333	0.6723	No
		BMP	ANOVA	F (DFn, DFd)	P value							ESP vs. SXP	0.9665	0.0425926	0.9998	No
		Tasks	3	F (2, 12) = 1.035	P=0.3849						EA	SP vs. ESP	0.9998	0.05	0.9998	No
		sessions	18									SP vs. SXP	0.9877	0.0444444	0.9998	No
		CeA	ANOVA	F (DFn, DFd)	P value							ESP vs. SXP	0.9944	0.0481481	0.9998	No
		Tasks	3	F (2, 45) = 0.9744	P=0.3852						AcbSh	SP vs. ESP	0.1181	0.0222222	0.265725	No
		sessions	48									SP vs. SXP	0.0001	0.00462963	0.00108	Yes
		EA	ANOVA	F (DFn, DFd)	P value							ESP vs. SXP	0.0517	0.0194444	0.132943	No
		Tasks	3	F (2, 27) = 0.04799	P=0.9532						AcbC	SP vs. ESP	0.0626	0.0203704	0.153655	No
		sessions	30									SP vs. SXP	0.0012	0.00740741	0.0081	Yes
		AcbSh	ANOVA	F (DFn, DFd)	P value		Šídák's multiple comparisons test					ESP vs. SXP	0.3953	0.0324074	0.609891	No
		Tasks	3	F (2, 36) = 10.65	P=0.0002		Test details	t	DF	Adjusted P Value	vDG	SP vs. ESP	0.0011	0.00648148	0.0081	Yes
		sessions	39				SP vs. EsP	2.119	36	0.1181		SP vs. SXP	0.0011	0.00555556	0.0081	Yes
							SP vs. SxP	4.609	36	0.0001		ESP vs. SXP	0.99	0.0462963	0.9998	No
							EsP vs. SxP	2.49	36	0.0517	vCA1	SP vs. ESP	1e-05	0.0037037	0.000135	Yes
		AcbC	ANOVA	F (DFn, DFd)	P value		Šídák's multiple comparisons test					SP vs. SXP	1e-05	0.00277778	0.000135	Yes
		Tasks	3	F (2, 42) = 7.529	P=0.0016		Test details	t	DF	Adjusted P Value		ESP vs. SXP	0.3304	0.0314815	0.524753	No
		sessions	45				SP vs. EsP	2.392	42	0.0626	PLH	SP vs. ESP	0.1665	0.025	0.333	No
							SP vs. SxP	3.842	42	0.0012		SP vs. SXP	0.0019	0.0111111	0.00855	Yes
							EsP vs. SxP	1.45	42	0.3953		ESP vs. SXP	0.2382	0.0268519	0.443545	No
		vDG	ANOVA	F (DFn, DFd)	P value		Šídák's multiple comparisons test				VP	SP vs. ESP	0.0817	0.0212963	0.191817	No
		Tasks	3	F (2, 39) = 10.17	P=0.0003		Test details	t	DF	Adjusted P Value		SP vs. SXP	0.0016	0.00925926	0.00834545	Yes
		sessions	42				SP vs. EsP	3.908	39	0.0011		ESP vs. SXP	0.3	0.0287037	0.522581	No
							SP vs. SxP	3.903	39	0.0011	DMD	SP vs. ESP	0.0075	0.0166667	0.0225	Yes
							EsP vs. SxP	0.004545	39	>0.9999		SP vs. SXP	1e-05	0.000925926	0.000135	Yes
		vCA1	ANOVA	F (DFn, DFd)	P value		Šídák's multiple comparisons test					ESP vs. SXP	0.2901	0.0277778	0.52218	No
		Tasks	3	F (2, 36) = 32.27	P<0.0001		Test details	t	DF	Adjusted P Value	LS	SP vs. ESP	0.0053	0.0157407	0.0168353	Yes
		sessions	39				SP vs. EsP	6.039	36	<0.0001		SP vs. SXP	0.0053	0.0148148	0.0168353	Yes
							SP vs. SxP	7.609	36	<0.0001		ESP vs. SXP	0.99	0.0453704	0.9998	No
							EsP vs. SxP	1.57	36	0.3304	PVN	SP vs. ESP	0.3202	0.0305556	0.523964	No
		PLH	ANOVA	F (DFn, DFd)	P value		Šídák's multiple comparisons test					SP vs. SXP	0.3165	0.0296296	0.523964	No
		Tasks	3	F (2, 42) = 6.836	P=0.0027		Test details	t	DF	Adjusted P Value		ESP vs. SXP	0.99	0.0472222	0.9998	No
		sessions	45				SP vs. EsP	1.942	42	0.1665	IL	SP vs. ESP	0.0453	0.0185185	0.12231	No
							SP vs. SxP	3.696	42	0.0019		SP vs. SXP	0.0023	0.012963	0.00887143	Yes
							EsP vs. SxP	1.754	42	0.2382		ESP vs. SXP	0.6121	0.037037	0.826335	No
		VP	ANOVA	F (DFn, DFd)	P value		Šídák's multiple comparisons test				PrL	SP vs. ESP	0.1624	0.0231481	0.333	No
		Tasks	3	F (2, 24) = 8.030	P=0.0021		Test details	t	DF	Adjusted P Value		SP vs. SXP	0.0015	0.00833333	0.00834545	Yes
		sessions	27				SP vs. EsP	2.338	24	0.0817		ESP vs. SXP	0.217	0.0259259	0.4185	No
							SP vs. SxP	3.988	24	0.0016
							EsP vs. SxP	1.649	24	0.3
		DMD	ANOVA	F (DFn, DFd)	P value		Šídák's multiple comparisons test
		Tasks	3	F (2, 45) = 12.12	P<0.0001		Test details	t	DF	Adjusted P Value
		sessions	48				SP vs. EsP	3.2	45	0.0075
							SP vs. SxP	4.84	45	<0.0001
							EsP vs. SxP	1.64	45	0.2901
		LS	ANOVA	F (DFn, DFd)	P value		Šídák's multiple comparisons test
		Tasks	3	F (2, 39) = 7.515	P=0.0017		Test details	t	DF	Adjusted P Value
		sessions	42				SP vs. EsP	3.358	39	0.0053
							SP vs. SxP	3.357	39	0.0053
							EsP vs. SxP	0.001937	39	>0.9999
		PVN	ANOVA	F (DFn, DFd)	P value
		Tasks	3	F (2, 48) = 1.671	P=0.1987
		sessions	51
		IL	ANOVA	F (DFn, DFd)	P value		Šídák's multiple comparisons test
		Tasks	3	F (2, 39) = 7.009	P=0.0025		Test details	t	DF	Adjusted P Value
		sessions	42				SP vs. EsP	2.536	39	0.0453
							SP vs. SxP	3.653	39	0.0023
							EsP vs. SxP	1.117	39	0.6121
		PrL	ANOVA	F (DFn, DFd)	P value		Šídák's multiple comparisons test
		Tasks	3	F (2, 45) = 7.044	P=0.0022		Test details	t	DF	Adjusted P Value
		sessions	48				SP vs. EsP	1.951	45	0.1624
							SP vs. SxP	3.752	45	0.0015
							EsP vs. SxP	1.802	45	0.217
S4B	Mean change in Gamma coherence	MeAD	ANOVA	F (DFn, DFd)	P value		Šídák's multiple comparisons test				Gamma Coh		Original P value	Critical Value	Benjamini-Hochberg Adjusted P value	Significant using an FDR of 0.05?
		Tasks	3	F (2, 48) = 4.732	P=0.0133		Test details	t	DF	Adjusted P Value	MeAD	SP vs. ESP	0.0123	0.00740741	0.083025	No
		sessions	51				SP vs. EsP	3.014	48	0.0123		SP vs. SXP	0.7059	0.0314815	0.9997	No
							SP vs. SxP	0.9739	48	0.7059		ESP vs. SXP	0.1341	0.0157407	0.425965	No
							EsP vs. SxP	2.04	48	0.1341	AhiAL	SP vs. ESP	0.0554	0.012037	0.219471	No
		AhiAL	ANOVA	F (DFn, DFd)	P value		Šídák's multiple comparisons test					SP vs. SXP	0.0053	0.00555556	0.0477	Yes
		Tasks	3	F (2, 36) = 6.105	P=0.0052		Test details	t	DF	Adjusted P Value		ESP vs. SXP	0.7434	0.0324074	0.9997	No
		sessions	39				SP vs. EsP	2.461	36	0.0554	BLA	SP vs. ESP	0.9927	0.0481481	0.9997	No
							SP vs. SxP	3.379	36	0.0053		SP vs. SXP	0.0062	0.00648148	0.0478286	Yes
							EsP vs. SxP	0.9184	36	0.7434		ESP vs. SXP	0.1049	0.0148148	0.354038	No
		BL	Kruskal Wallis test	H	9.923		Dunn's multiple comparisons test				Pir	SP vs. ESP	0.9581	0.0416667	0.9997	No
		Tasks	3	P value	0.007		Test details	Z		Adjusted P Value		SP vs. SXP	0.9524	0.0407407	0.9997	No
		sessions	48	Exact or approximate P value?	Approximate		SP vs. EsP	0.9723		0.9927		ESP vs. SXP	0.9997	0.05	0.9997	No
							SP vs. SexP	3.081		0.0062	BMP	SP vs. ESP	0.99	0.0453704	0.9997	No
							EsP vs. SexP	2.109		0.1049		SP vs. SXP	0.052	0.0111111	0.219471	No
		Pir	Welch's ANOVA test	W (DFn, DFd)	P value							ESP vs. SXP	0.198	0.0175926	0.562737	No
		Tasks	3	W (2.000, 26.04) = 0.1739	0.8413						CeA	SP vs. ESP	0.331	0.0212963	0.77713	No
		sessions	48									SP vs. SXP	0.9689	0.0425926	0.9997	No
		BMP	Kruskal Wallis test	H	6.222		Dunn's multiple comparisons test					ESP vs. SXP	0.5858	0.0305556	0.958582	No
		Tasks	3	P value	0.0378		Test details	Z		Adjusted P Value	EA	SP vs. ESP	0.0998	0.0138889	0.354038	No
		sessions	18	Exact or approximate P value?	Approximate		SP vs. EsP	0.5407		>0.9999		SP vs. SXP	0.1912	0.0166667	0.562737	No
							SP vs. SexP	2.379		0.052		ESP vs. SXP	0.9834	0.0435185	0.9997	No
							EsP vs. SexP	1.839		0.198	AcbSh	SP vs. ESP	0.542	0.0277778	0.958582	No
		CeA	ANOVA	F (DFn, DFd)	P value							SP vs. SXP	0.0244	0.00833333	0.1464	No
		Tasks	3	F (2, 45) = 1.312	P=0.2793							ESP vs. SXP	0.3275	0.0203704	0.77713	No
		sessions	48								AcbC	SP vs. ESP	0.89	0.037037	0.9997	No
		EA	ANOVA	F (DFn, DFd)	P value							SP vs. SXP	0.8833	0.0351852	0.9997	No
		Tasks	3	F (2, 27) = 2.893	P=0.0727							ESP vs. SXP	0.99	0.0472222	0.9997	No
		sessions	30								vDG	SP vs. ESP	0.4214	0.0231481	0.886	No
		AcbSh	ANOVA	F (DFn, DFd)	P value		Šídák's multiple comparisons test					SP vs. SXP	0.812	0.0342593	0.9997	No
		Tasks	3	F (2, 36) = 3.937	P=0.0284		Test details	t	DF	Adjusted P Value		ESP vs. SXP	0.9988	0.0490741	0.9997	No
		sessions	39				SP vs. EsP	1.223	36	0.542	vCA1	SP vs. ESP	0.5577	0.0287037	0.958582	No
							SP vs. SxP	2.799	36	0.0244		SP vs. SXP	0.0013	0.0037037	0.0162	Yes
							EsP vs. SxP	1.575	36	0.3275		ESP vs. SXP	0.0336	0.00925926	0.18144	No
		AcbC	ANOVA	F (DFn, DFd)	P value						PLH	SP vs. ESP	0.049	0.0101852	0.219471	No
		Tasks	3	F (2, 42) = 0.2860	P=0.7527							SP vs. SXP	0.0012	0.00277778	0.0162	Yes
		sessions	45									ESP vs. SXP	0.4619	0.0259259	0.890807	No
		vDG	Welch's ANOVA test	W (DFn, DFd)	P value						VP	SP vs. ESP	0.0569	0.012963	0.219471	No
		Tasks	3	W (2.000, 23.39) = 0.9827	0.3892							SP vs. SXP	0.0015	0.00462963	0.0162	Yes
		sessions	42									ESP vs. SXP	0.3706	0.0222222	0.83385	No
		vCA1	ANOVA	F (DFn, DFd)	P value		Šídák's multiple comparisons test				DMD	SP vs. ESP	0.2476	0.0185185	0.66852	No
		Tasks	3	F (2, 36) = 7.843	P=0.0015		Test details	t	DF	Adjusted P Value		SP vs. SXP	0.443	0.025	0.886	No
		sessions	39				SP vs. EsP	1.2	36	0.5577		ESP vs. SXP	0.99	0.0462963	0.9997	No
							SP vs. SxP	3.869	36	0.0013	LS	SP vs. ESP	0.5694	0.0296296	0.958582	No
							EsP vs. SxP	2.669	36	0.0336		SP vs. SXP	0.9218	0.0398148	0.9997	No
		PLH	ANOVA	F (DFn, DFd)	P value		Šídák's multiple comparisons test					ESP vs. SXP	0.9055	0.0388889	0.9997	No
		Tasks	3	F (2, 42) = 7.584	P=0.0015		Test details	t	DF	Adjusted P Value	PVN	SP vs. ESP	0.2665	0.0194444	0.685286	No
		sessions	45				SP vs. EsP	2.495	42	0.049		SP vs. SXP	0.9878	0.0444444	0.9997	No
							SP vs. SxP	3.837	42	0.0012		ESP vs. SXP	0.4288	0.0240741	0.886	No
							EsP vs. SxP	1.343	42	0.4619	IL	SP vs. ESP	0.885	0.0361111	0.9997	No
		VP	ANOVA	F (DFn, DFd)	P value		Šídák's multiple comparisons test					SP vs. SXP	0.9011	0.037963	0.9997	No
		Tasks	3	F (2, 24) = 8.250	P=0.0019		Test details	t	DF	Adjusted P Value		ESP vs. SXP	0.5027	0.0268519	0.936062	No
		sessions	27				SP vs. EsP	2.507	24	0.0569	PrL	SP vs. ESP	1e-05	0.000925926	0.00054	Yes
							SP vs. SxP	4.021	24	0.0015		SP vs. SXP	0.0004	0.00185185	0.0108	Yes
							EsP vs. SxP	1.514	24	0.3706		ESP vs. SXP	0.7555	0.0333333	0.9997	No
		LS	ANOVA	F (DFn, DFd)	P value
		Tasks	3	F (2, 39) = 0.6974	P=0.5040
		sessions	42
		PVN	ANOVA	F (DFn, DFd)	P value
		Tasks	3	F (2, 48) = 1.623	P=0.2079
		sessions	51
		PVN	ANOVA	F (DFn, DFd)	P value
		Tasks	3	F (2, 39) = 0.8208	P=0.4475
		sessions	42
		PrL	ANOVA	F (DFn, DFd)	P value		Šídák's multiple comparisons test
		Tasks	3	F (2, 45) = 14.61	P<0.0001		Test details	t	DF	Adjusted P Value
		sessions	48				SP vs. EsP	5.064	45	<0.0001
							SP vs. SxP	4.168	45	0.0004
							EsP vs. SxP	0.8966	45	0.7555
S6 A	Correlation_ Baseline vs Encounter_ Theta coh _SP	Pearson r
			r	95% confidence interval	P value
		99 brain pairs	0.2027	0.005523 to 0.3847	0.0442
S6 B	Correlation_ Baseline vs Encounter_ Theta coh _EsP	Pearson r
			r	95% confidence interval	P value
		99 brain pairs	-0.1118	-0.3079 to 0.09342	0.2706
S6 C	Correlation_ Baseline vs Encounter_ Theta coh _SxP	Pearson r
			r	95% confidence interval	P value
		99 brain pairs	-0.2058	-0.3925 to -0.002831	0.041
S6 A	Correlation_ Baseline vs Encounter_Gamma coh _SP	Pearson r
			r	95% confidence interval	P value
		99 brain pairs	0.004498	-0.1931 to 0.2017	0.9648
S6 B	Correlation_ Baseline vs Encounter_Gamma coh _EsP	Pearson r
			r	95% confidence interval	P value
		99 brain pairs	0.03991	-0.1645 to 0.2410	0.6949
S6 C	Correlation_ Baseline vs Encounter_Gamma coh_SxP	Pearson r
			r	95% confidence interval	P value
		99 brain pairs	-0.06366	-0.2633 to 0.1413	0.5313
S 8D	Granger causality _ESP_vDG-LS	9 pairs	Wilcoxon test	Sum of signed ranks (W)	-43
				P value	0.0078
S9 A	ICR_ Stimuli vs Brain region_All bouts end_SP		Mixed-effects model (REML)	Fixed effects (type III)	F (DFn, DFd)	P value	Šídák's multiple comparisons test
	Post event γP (Z-score)	Number of columns (stimulus)	2	Brain Areas	F (2, 88) = 2.111	0.1273	Test details	t	DF	Adjusted P Value
		Number of rows (brain areas)	3	Stimulus	F (1, 88) = 15.69	0.0002	social - object
		Number of values	54	Brain Areas x Stimulus	F (2, 88) = 1.898	0.1559	AcbC	1.575	88	0.3159
		Number of missing values	14				vDG	3.412	88	0.0029
							PVN	1.617	88	0.294
S9 B	ICR_ Stimuli vs Brain region_transitions to Grouped_EsP		Mixed-effects model (REML)	Fixed effects (type III)	F (DFn, DFd)	P value	Šídák's multiple comparisons test
	Post event θP(Z-score)	Number of columns (stimulus)	2	Brain Areas	F (6, 87) = 1.459	0.2017	Test details	t	DF	Adjusted P Value
		Number of rows (brain areas)	7	Stimulus	F (1, 69) = 14.81	0.0003	Transition Isolated to Grouped - Repeated investigations to Grouped
		Number of values	94	Brain Areas x Stimulus	F (6, 69) = 1.072	0.3875	AhiAL	0.8059	69	0.9787
		Number of missing values	18				AcbC	1.442	69	0.6893
							AcbSh	0.1486	69	>0.9999
							CeA	1.769	69	0.4474
							vDG	3.437	69	0.007
							IL	1.483	69	0.6593
							PrL	1.705	69	0.4935
